# Supplementary material for: ABCC6 Knockdown Fuels Cell Proliferation by Regulating PPARα in Hepatocellular Carcinoma
Source: Front Oncol. 2022 Feb 24;12:840287. doi: 10.3389/fonc.2022.840287 (PMC8907651; doi:10.3389/fonc.2022.840287)
Supplement: Supplementary Table 1 — Transcriptome analysis of ABCC6 knockdown MHCC97H cells versus control cells. [file Table_1.xls]

## Sheet: sheet1
AccID	log2FC	FoldChange	FDR	Normalized_case	Normalized_control	KD	NS	KeggID	Description
A1CF	0.433911	1.35089	0.93691	696.5	515.583	724	496	hsa:29974	APOBEC1 complementation factor
A2M-AS1	-0.0292527	0.979928	0.980399	17.3163	17.6712	18	17	hsa:144571	A2M antisense RNA 1 (head to head)
A4GALT	-0.639638	0.641874	0.707523	206.834	322.24	215	310	hsa:53947	alpha 1,4-galactosyltransferase
AAAS	0.447853	1.36401	0.935701	894.676	655.914	930	631	hsa:8086	achalasia, adrenocortical insufficiency, alacrimia
AACS	0.244263	1.18449	0.985979	1504.59	1270.25	1564	1222	hsa:65985	acetoacetyl-CoA synthetase
AADAC	0.560674	1.47496	0.830546	343.44	232.844	357	224	hsa:13	arylacetamide deacetylase
AADACL2-AS1	0.21004	1.15672	0.98106	14.4303	12.4738	15	12	hsa:101928142	AADACL2 antisense RNA 1
AADACP1	-1.01849	0.493634	0.231675	53.8729	109.146	56	105	hsa:201651	arylacetamide deacetylase pseudogene 1
AADAT	0.217418	1.16265	0.972071	240.504	206.857	250	199	hsa:51166	aminoadipate aminotransferase
AAED1	0.388512	1.30904	0.942849	206.834	158.001	215	152	hsa:195827	AhpC/TSA antioxidant enzyme domain containing 1
AAGAB	0.0218002	1.01523	0.990222	1012.04	996.864	1052	959	hsa:79719	alpha- and gamma-adaptin binding protein
AAK1	-0.056129	0.961841	0.990175	1017.81	1058.19	1058	1018	hsa:22848	AP2 associated kinase 1
AAMDC	-0.718821	0.607594	0.700778	82.7335	136.172	86	131	hsa:28971	adipogenesis associated, Mth938 domain containing
AAMP	-0.0309344	0.978786	0.992377	1519.02	1551.95	1579	1493	hsa:14	angio-associated, migratory cell protein
AAR2	0.769042	1.70414	0.322073	770.576	452.175	801	435	hsa:25980	AAR2 splicing factor homolog (S. cerevisiae)
AARS	0.0176169	1.01229	0.997361	7942.41	7846.02	8256	7548	hsa:16	alanyl-tRNA synthetase
AARS2	0.446332	1.36257	0.924775	485.819	356.543	505	343	hsa:57505	alanyl-tRNA synthetase 2, mitochondrial
AARSD1	0.279439	1.21372	0.963518	153.923	126.817	160	122	hsa:80755	alanyl-tRNA synthetase domain containing 1
AASDH	-0.305357	0.809242	0.960791	174.125	215.173	181	207	hsa:132949	aminoadipate-semialdehyde dehydrogenase
AASDHPPT	0.0742788	1.05283	0.984582	477.16	453.214	496	436	hsa:60496	aminoadipate-semialdehyde dehydrogenase-phosphopantetheinyl transferase
AASS	-2.10943	0.231739	0.381517	4.81008	20.7897	5	20	hsa:10157	aminoadipate-semialdehyde synthase
AATBC	-0.547552	0.68418	0.964775	16.3543	23.9081	17	23	hsa:284837	uncharacterized LOC284837
AATF	2.00965	4.02683	0.000517278	71.1893	17.6712	74	17	hsa:26574	apoptosis antagonizing transcription factor
AATK	-0.596144	0.66152	0.983886	4.81008	7.27638	5	7	hsa:9625	apoptosis-associated tyrosine kinase
ABAT	-0.467709	0.723112	0.962048	24.0504	33.2634	25	32	hsa:18	4-aminobutyrate aminotransferase
ABCA1	-1.02761	0.490523	0.00722901	594.526	1212.04	618	1166	hsa:19	ATP-binding cassette, sub-family A (ABC1), member 1
ABCA10	-0.0644047	0.95634	0.977052	29.8225	31.1845	31	30	hsa:10349	ATP-binding cassette, sub-family A (ABC1), member 10
ABCA11P	0.836631	1.78587	0.588344	105.822	59.2505	110	57	hsa:79963	ATP-binding cassette, sub-family A (ABC1), member 11, pseudogene
ABCA12	-1.69325	0.309231	0.94199	2.88605	9.35534	3	9	hsa:26154	ATP-binding cassette, sub-family A (ABC1), member 12
ABCA13	0.565441	1.47984	0.983687	7.69614	5.19741	8	5	hsa:154664	ATP-binding cassette, sub-family A (ABC1), member 13
ABCA2	-0.610594	0.654927	0.83734	2158.77	3296.2	2244	3171	hsa:20	ATP-binding cassette, sub-family A (ABC1), member 2
ABCA3	-0.908161	0.532864	0.1035	182.783	343.029	190	330	hsa:21	ATP-binding cassette, sub-family A (ABC1), member 3
ABCA4	-0.27838	0.824516	0.985643	1602.72	1943.83	1666	1870	hsa:24	ATP-binding cassette, sub-family A (ABC1), member 4
ABCA5	-1.14406	0.452484	0.0186583	84.6575	187.107	88	180	hsa:23461	ATP-binding cassette, sub-family A (ABC1), member 5
ABCA6	-1.69575	0.308694	0.213211	10.5822	34.3029	11	33	hsa:23460	ATP-binding cassette, sub-family A (ABC1), member 6
ABCA7	-1.12184	0.459508	0.00109207	957.207	2083.12	995	2004	hsa:10347	ATP-binding cassette, sub-family A (ABC1), member 7
ABCA9	-0.625551	0.648172	0.979036	6.73412	10.3948	7	10	hsa:10350	ATP-binding cassette, sub-family A (ABC1), member 9
ABCB1	-0.0098518	0.993195	0.986985	592.602	596.663	616	574	hsa:5243	ATP-binding cassette, sub-family B (MDR/TAP), member 1
ABCB10	0.262791	1.1998	0.971135	382.883	319.121	398	307	hsa:23456	ATP-binding cassette, sub-family B (MDR/TAP), member 10
ABCB11	-0.162301	0.893599	0.97613	26.9365	30.145	28	29	hsa:8647	ATP-binding cassette, sub-family B (MDR/TAP), member 11
ABCB4	-0.692623	0.618728	0.575155	228.96	370.056	238	356	hsa:5244	ATP-binding cassette, sub-family B (MDR/TAP), member 4
ABCB6	-0.0209251	0.985601	0.989524	883.132	896.034	918	862	hsa:10058	ATP-binding cassette, sub-family B (MDR/TAP), member 6 (Langereis blood group)
ABCB7	0.109261	1.07868	0.987633	826.373	766.099	859	737	hsa:22	ATP-binding cassette, sub-family B (MDR/TAP), member 7
ABCB8	-0.0769049	0.948089	0.986147	564.704	595.624	587	573	hsa:11194	ATP-binding cassette, sub-family B (MDR/TAP), member 8
ABCB9	-0.425646	0.744505	0.930022	174.125	233.884	181	225	hsa:23457	ATP-binding cassette, sub-family B (MDR/TAP), member 9
ABCC1	0.165129	1.12127	0.988614	1250.62	1115.36	1300	1073	hsa:4363	ATP-binding cassette, sub-family C (CFTR/MRP), member 1
ABCC10	0.477941	1.39275	0.905122	441.566	317.042	459	305	hsa:89845	ATP-binding cassette, sub-family C (CFTR/MRP), member 10
ABCC11	0.303087	1.23378	0.979534	15.3923	12.4738	16	12	hsa:85320	ATP-binding cassette, sub-family C (CFTR/MRP), member 11
ABCC12	2.10889	4.31358	0.163823	26.9365	6.2369	28	6	hsa:94160	ATP-binding cassette, sub-family C (CFTR/MRP), member 12
ABCC2	0.37042	1.29273	0.993494	17439.4	13490.4	18128	12978	hsa:1244	ATP-binding cassette, sub-family C (CFTR/MRP), member 2
ABCC3	-0.142382	0.906022	0.996906	7929.91	8752.44	8243	8420	hsa:8714	ATP-binding cassette, sub-family C (CFTR/MRP), member 3
ABCC4	-0.267741	0.830619	0.97134	345.364	415.793	359	400	hsa:10257	ATP-binding cassette, sub-family C (CFTR/MRP), member 4
ABCC5	0.402973	1.32223	0.96292	1474.77	1115.36	1533	1073	hsa:10057	ATP-binding cassette, sub-family C (CFTR/MRP), member 5
ABCC6	-0.542836	0.68642	0.89001	85.6195	124.738	89	120	hsa:368	ATP-binding cassette, sub-family C (CFTR/MRP), member 6
ABCC6P1	-0.19157	0.875652	0.971207	118.328	135.133	123	130	hsa:653190	ATP-binding cassette, sub-family C, member 6 pseudogene 1 (functional)
ABCD1	-0.70276	0.614395	0.519168	683.994	1113.29	711	1071	hsa:215	ATP-binding cassette, sub-family D (ALD), member 1
ABCD3	-0.039745	0.972827	0.989364	869.663	893.955	904	860	hsa:5825	ATP-binding cassette, sub-family D (ALD), member 3
ABCD4	-0.671765	0.627738	0.606689	318.428	507.268	331	488	hsa:5826	ATP-binding cassette, sub-family D (ALD), member 4
ABCE1	0.349916	1.27449	0.977972	1956.74	1535.32	2034	1477	hsa:6059	ATP-binding cassette, sub-family E (OABP), member 1
ABCF2	0.853926	1.80741	0.1377	2316.54	1281.68	2408	1233	hsa:10061	ATP-binding cassette, sub-family F (GCN20), member 2
ABCF3	0.31464	1.2437	0.976908	1188.09	955.285	1235	919	hsa:55324	ATP-binding cassette, sub-family F (GCN20), member 3
ABCG1	-2.87268	0.136533	0	74.0753	542.61	77	522	hsa:9619	ATP-binding cassette, sub-family G (WHITE), member 1
ABCG2	-0.138617	0.908389	0.990204	1278.52	1407.46	1329	1354	hsa:9429	ATP-binding cassette, sub-family G (WHITE), member 2 (Junior blood group)
ABCG4	-2.27572	0.20651	0.890858	1.92403	9.35534	2	9	hsa:64137	ATP-binding cassette, sub-family G (WHITE), member 4
ABHD10	0.296046	1.22778	0.968105	445.414	362.779	463	349	hsa:55347	abhydrolase domain containing 10
ABHD11	0.197641	1.14682	0.981748	633.007	551.965	658	531	hsa:83451	abhydrolase domain containing 11
ABHD11-AS1	-1.31749	0.401232	0.652811	12.5062	31.1845	13	30	hsa:171022	ABHD11 antisense RNA 1 (tail to tail)
ABHD12	0.390665	1.311	0.97301	2270.36	1731.78	2360	1666	hsa:26090	abhydrolase domain containing 12
ABHD13	0.058182	1.04115	0.975245	51.9489	49.8952	54	48	hsa:84945	abhydrolase domain containing 13
ABHD14A	0.0137963	1.00961	0.97576	46.1768	45.7372	48	44	hsa:25864	abhydrolase domain containing 14A
ABHD14A-ACY1	-0.251443	0.840056	0.967704	170.277	202.699	177	195	hsa:100526760	ABHD14A-ACY1 readthrough (NMD candidate)
ABHD14B	-0.0893618	0.939938	0.984057	437.718	465.688	455	448	hsa:84836	abhydrolase domain containing 14B
ABHD15	-0.0380639	0.973961	0.987598	657.058	674.624	683	649	hsa:116236	abhydrolase domain containing 15
ABHD17A	-0.058239	0.960436	0.985566	502.173	522.86	522	503	hsa:81926	abhydrolase domain containing 17A
ABHD17B	0.148617	1.10851	0.980944	413.667	373.174	430	359	hsa:51104	abhydrolase domain containing 17B
ABHD17C	-0.514716	0.699931	0.877597	376.149	537.413	391	517	hsa:58489	abhydrolase domain containing 17C
ABHD18	-0.469026	0.722452	0.912178	147.189	203.739	153	196
ABHD2	0.442597	1.35905	0.9863	13672.2	10060.1	14212	9678	hsa:11057	abhydrolase domain containing 2
ABHD3	-0.376179	0.770475	0.969395	1142.88	1483.34	1188	1427	hsa:171586	abhydrolase domain containing 3
ABHD4	0.291434	1.22386	0.986242	2367.52	1934.48	2461	1861	hsa:63874	abhydrolase domain containing 4
ABHD5	0.378395	1.2999	0.947899	354.022	272.344	368	262	hsa:51099	abhydrolase domain containing 5
ABHD6	0.221386	1.16585	0.972821	279.947	240.121	291	231	hsa:57406	abhydrolase domain containing 6
ABHD8	-0.095419	0.936	0.974449	85.6195	91.4745	89	88	hsa:79575	abhydrolase domain containing 8
ABI1	-0.449858	0.732115	0.931486	579.134	791.046	602	761	hsa:10006	abl-interactor 1
ABI2	-0.396294	0.759808	0.954463	639.741	841.981	665	810	hsa:10152	abl-interactor 2
ABI3BP	-3.12833	0.114362	3.99205e-09	9.62017	84.1981	10	81	hsa:25890	ABI family, member 3 (NESH) binding protein
ABL1	0.370178	1.29251	0.972342	1656.59	1281.68	1722	1233	hsa:25	ABL proto-oncogene 1, non-receptor tyrosine kinase
ABL2	-0.274829	0.826548	0.97867	747.487	904.35	777	870	hsa:27	ABL proto-oncogene 2, non-receptor tyrosine kinase
ABLIM1	0.342596	1.26804	0.980211	2172.23	1713.07	2258	1648	hsa:3983	actin binding LIM protein 1
ABLIM2	-1.1751	0.442852	0.85635	10.5822	23.9081	11	23	hsa:84448	actin binding LIM protein family, member 2
ABLIM3	-0.0928097	0.937695	0.988907	886.018	944.89	921	909	hsa:22885	actin binding LIM protein family, member 3
ABR	0.888013	1.85063	0.810409	48.1008	25.9871	50	25	hsa:29	active BCR-related
ABRACL	-0.372532	0.772426	0.957644	519.489	672.545	540	647	hsa:58527	ABRA C-terminal like
ABT1	0.389078	1.30956	0.944399	344.402	262.989	358	253	hsa:29777	activator of basal transcription 1
ABTB1	-1.01728	0.494048	0.0136712	280.909	568.597	292	547	hsa:80325	ankyrin repeat and BTB (POZ) domain containing 1
ABTB2	-0.0989816	0.933692	0.986803	656.096	702.69	682	676	hsa:25841	ankyrin repeat and BTB (POZ) domain containing 2
ACAA1	-0.0296828	0.979636	0.986935	591.64	603.939	615	581	hsa:30	acetyl-CoA acyltransferase 1
ACAA2	0.00800759	1.00557	0.990684	1087.08	1081.06	1130	1040	hsa:10449	acetyl-CoA acyltransferase 2
ACACA	-0.895202	0.537672	0.125584	176.049	327.437	183	315	hsa:31	acetyl-CoA carboxylase alpha
ACACB	0.235169	1.17704	0.980436	742.677	630.966	772	607	hsa:32	acetyl-CoA carboxylase beta
ACAD10	0.0575685	1.04071	0.986004	556.046	534.294	578	514	hsa:80724	acyl-CoA dehydrogenase family, member 10
ACAD11	-0.271327	0.828557	0.968131	254.934	307.687	265	296	hsa:84129	acyl-CoA dehydrogenase family, member 11
ACAD8	-0.135297	0.910482	0.982229	408.857	449.057	425	432	hsa:27034	acyl-CoA dehydrogenase family, member 8
ACAD9	0.576138	1.49085	0.834371	1278.52	857.573	1329	825	hsa:28976	acyl-CoA dehydrogenase family, member 9
ACADM	-0.150899	0.900689	0.98182	419.439	465.688	436	448	hsa:34	acyl-CoA dehydrogenase, C-4 to C-12 straight chain
ACADS	-0.615459	0.652722	0.790568	128.91	197.502	134	190	hsa:35	acyl-CoA dehydrogenase, C-2 to C-3 short chain
ACADSB	-0.119743	0.920351	0.981437	345.364	375.253	359	361	hsa:36	acyl-CoA dehydrogenase, short/branched chain
ACADVL	-0.464516	0.724714	0.975847	5597.98	7724.4	5819	7431	hsa:37	acyl-CoA dehydrogenase, very long chain
ACAP1	-0.762331	0.589543	0.593847	89.4676	151.764	93	146	hsa:9744	ArfGAP with coiled-coil, ankyrin repeat and PH domains 1
ACAP2	-0.420285	0.747277	0.957649	1105.36	1479.18	1149	1423	hsa:23527	ArfGAP with coiled-coil, ankyrin repeat and PH domains 2
ACAP3	-0.0444778	0.969641	0.989863	950.473	980.232	988	943	hsa:116983	ArfGAP with coiled-coil, ankyrin repeat and PH domains 3
ACAT1	0.274014	1.20917	0.984691	1672.95	1383.55	1739	1331	hsa:38	acetyl-CoA acetyltransferase 1
ACAT2	0.539879	1.45385	0.902078	2141.45	1472.95	2226	1417	hsa:39	acetyl-CoA acetyltransferase 2
ACBD3	-0.77252	0.585394	0.32299	1111.13	1898.1	1155	1826	hsa:64746	acyl-CoA binding domain containing 3
ACBD4	-0.579974	0.668976	0.833827	127.948	191.265	133	184	hsa:79777	acyl-CoA binding domain containing 4
ACBD5	-0.590798	0.663976	0.813641	937.967	1412.66	975	1359	hsa:91452	acyl-CoA binding domain containing 5
ACBD6	0.470233	1.38533	0.917645	695.538	502.07	723	483	hsa:84320	acyl-CoA binding domain containing 6
ACCS	0.0844893	1.06031	0.981637	332.858	313.924	346	302	hsa:84680	1-aminocyclopropane-1-carboxylate synthase homolog (Arabidopsis)(non-functional)
ACD	0.286806	1.21994	0.965208	278.985	228.686	290	220	hsa:65057	adrenocortical dysplasia homolog (mouse)
ACE	0.69496	1.61884	0.972764	13.4682	8.31586	14	8	hsa:1636	angiotensin I converting enzyme
ACER2	-1.98579	0.252475	2.21295e-05	25.9745	102.909	27	99	hsa:340485	alkaline ceramidase 2
ACER3	0.360451	1.28383	0.952839	354.984	276.502	369	266	hsa:55331	alkaline ceramidase 3
ACHE	-2.57739	0.167543	1.61025e-08	18.2783	109.146	19	105	hsa:43	acetylcholinesterase (Yt blood group)
ACIN1	0.419423	1.33739	0.971906	3126.56	2337.8	3250	2249	hsa:22985	apoptotic chromatin condensation inducer 1
ACKR3	0.966251	1.95376	0.0292349	676.298	346.148	703	333	hsa:57007	atypical chemokine receptor 3
ACLY	0.078909	1.05622	0.997479	9489.34	8984.25	9864	8643	hsa:47	ATP citrate lyase
ACMSD	-0.169413	0.889204	0.972914	47.1388	53.0136	49	51	hsa:130013	aminocarboxymuconate semialdehyde decarboxylase
ACO1	0.11066	1.07972	0.992472	1939.43	1796.23	2016	1728	hsa:48	aconitase 1, soluble
ACO2	0.361629	1.28488	0.974777	1764.34	1373.16	1834	1321	hsa:50	aconitase 2, mitochondrial
ACOT1	0.60788	1.52402	0.956976	26.9365	17.6712	28	17	hsa:641371	acyl-CoA thioesterase 1
ACOT11	1.51084	2.84976	0.0218234	74.0753	25.9871	77	25	hsa:26027	acyl-CoA thioesterase 11
ACOT13	0.233446	1.17564	0.981583	827.335	703.73	860	677	hsa:55856	acyl-CoA thioesterase 13
ACOT2	0.158788	1.11635	0.974574	185.669	166.317	193	160	hsa:10965	acyl-CoA thioesterase 2
ACOT4	-0.11167	0.925516	0.979819	17.3163	18.7107	18	18	hsa:122970	acyl-CoA thioesterase 4
ACOT7	0.23319	1.17543	0.980239	714.779	608.097	743	585	hsa:11332	acyl-CoA thioesterase 7
ACOT8	-0.299346	0.812621	0.96269	207.796	255.713	216	246	hsa:10005	acyl-CoA thioesterase 8
ACOT9	-0.389345	0.763476	0.948765	394.427	516.623	410	497	hsa:23597	acyl-CoA thioesterase 9
ACOX1	-0.761319	0.589957	0.388406	1574.82	2669.39	1637	2568	hsa:51	acyl-CoA oxidase 1, palmitoyl
ACOX2	0.796547	1.73694	0.620156	117.366	67.5664	122	65	hsa:8309	acyl-CoA oxidase 2, branched chain
ACOX3	0.165629	1.12166	0.976189	253.01	225.568	263	217	hsa:8310	acyl-CoA oxidase 3, pristanoyl
ACOXL	1.26516	2.40354	0.946347	12.5062	5.19741	13	5	hsa:55289	acyl-CoA oxidase-like
ACP1	0.497839	1.4121	0.914622	1222.72	865.889	1271	833	hsa:52	acid phosphatase 1, soluble
ACP2	-0.0337283	0.976893	0.984497	420.401	430.346	437	414	hsa:53	acid phosphatase 2, lysosomal
ACP5	-1.805	0.286181	0.0091607	16.3543	57.1716	17	55	hsa:54	acid phosphatase 5, tartrate resistant
ACP6	-0.345733	0.786908	0.957241	305.921	388.767	318	374	hsa:51205	acid phosphatase 6, lysophosphatidic
ACRBP	-1.33262	0.397047	0.920433	5.7721	14.5528	6	14	hsa:84519	acrosin binding protein
ACRC	-0.160614	0.894644	0.972666	55.797	62.369	58	60	hsa:93953	acidic repeat containing
ACSF2	-1.69883	0.308036	9.23804e-09	211.644	687.098	220	661	hsa:80221	acyl-CoA synthetase family member 2
ACSF3	0.112922	1.08142	0.985423	613.767	567.558	638	546	hsa:197322	acyl-CoA synthetase family member 3
ACSL1	-0.431935	0.741267	0.968253	2256.89	3044.64	2346	2929	hsa:2180	acyl-CoA synthetase long-chain family member 1
ACSL3	-0.347135	0.786144	0.984771	2806.2	3569.58	2917	3434	hsa:2181	acyl-CoA synthetase long-chain family member 3
ACSL4	-1.03855	0.486817	0.00580819	1332.39	2736.96	1385	2633	hsa:2182	acyl-CoA synthetase long-chain family member 4
ACSL5	-0.111731	0.925477	0.989953	1112.09	1201.64	1156	1156	hsa:51703	acyl-CoA synthetase long-chain family member 5
ACSM2B	-10.4012	0.000739466	0.0430663	0	13.5133	0	13	hsa:348158	acyl-CoA synthetase medium-chain family member 2B
ACSM3	-1.773	0.292599	9.15428e-09	135.644	463.609	141	446	hsa:6296	acyl-CoA synthetase medium-chain family member 3
ACSM5	-2.62571	0.162026	1.41618e-09	20.2024	124.738	21	120	hsa:54988	acyl-CoA synthetase medium-chain family member 5
ACSS1	0.0208055	1.01453	0.989682	920.65	907.468	957	873	hsa:84532	acyl-CoA synthetase short-chain family member 1
ACSS2	-0.683234	0.622768	0.732329	3453.64	5545.64	3590	5335	hsa:55902	acyl-CoA synthetase short-chain family member 2
ACSS3	0.110576	1.07966	0.982067	13.4682	12.4738	14	12	hsa:79611	acyl-CoA synthetase short-chain family member 3
ACTB	0.70008	1.62459	0.892111	42807.8	26349.8	44498	25349	hsa:60	actin, beta
ACTBP7	2.46756	5.53106	0.782746	11.5442	2.07897	12	2		actin, beta pseudogene 7
ACTG1	0.779906	1.71702	0.690154	33829.3	19702.4	35165	18954	hsa:71	actin, gamma 1
ACTG1P1	-0.651804	0.636484	0.968895	10.5822	16.6317	11	16		actin, gamma 1 pseudogene 1
ACTG1P17	0.250522	1.18964	0.984666	8.65815	7.27638	9	7	hsa:283693	actin, alpha 2, smooth muscle, aorta pseudogene
ACTG1P20	0.762421	1.69633	0.926865	31.7466	18.7107	33	18	hsa:644961	actin, gamma 1 pseudogene
ACTG1P3	-0.111572	0.925579	0.98603	6.73412	7.27638	7	7		actin, gamma 1 pseudogene 3
ACTL10	-0.295131	0.814998	0.964615	56.759	69.6453	59	67	hsa:170487	actin-like 10
ACTL6A	0.474267	1.38921	0.932236	1334.32	960.482	1387	924	hsa:86	actin-like 6A
ACTL8	2.20864	4.6224	0.0352916	33.6706	7.27638	35	7	hsa:81569	actin-like 8
ACTN1	0.0100046	1.00696	0.994902	2888.94	2868.97	3003	2760	hsa:87	actinin, alpha 1
ACTN4	-0.797948	0.575166	0.296311	211.644	367.977	220	354	hsa:81	actinin, alpha 4
ACTR10	0.142895	1.10412	0.981489	428.098	387.727	445	373	hsa:55860	actin-related protein 10 homolog (S. cerevisiae)
ACTR1A	0.142126	1.10353	0.990706	1568.09	1420.97	1630	1367	hsa:10121	ARP1 actin-related protein 1 homolog A, centractin alpha (yeast)
ACTR1B	-0.0686616	0.953522	0.985727	523.337	548.847	544	528	hsa:10120	ARP1 actin-related protein 1 homolog B, centractin beta (yeast)
ACTR2	-0.144671	0.904586	0.995535	4582.09	5065.4	4763	4873	hsa:10097	ARP2 actin-related protein 2 homolog (yeast)
ACTR3	-0.108127	0.927792	0.99591	4626.34	4986.4	4809	4797	hsa:10096	ARP3 actin-related protein 3 homolog (yeast)
ACTR3B	0.381576	1.30276	0.945179	176.049	135.133	183	130	hsa:57180	ARP3 actin-related protein 3 homolog B (yeast)
ACTR3C	0.774437	1.71052	0.839312	58.683	34.3029	61	33	hsa:653857	ARP3 actin-related protein 3 homolog C (yeast)
ACTR5	0.567129	1.48157	0.822735	343.44	231.805	357	223	hsa:79913	ARP5 actin-related protein 5 homolog (yeast)
ACTR6	-1.17802	0.441956	0.00203199	163.543	370.056	170	356	hsa:64431	ARP6 actin-related protein 6 homolog (yeast)
ACTR8	0.174884	1.12887	0.977419	320.352	283.779	333	273	hsa:93973	ARP8 actin-related protein 8 homolog (yeast)
ACTRT3	1.82521	3.54358	0.538758	22.1264	6.2369	23	6	hsa:84517	actin-related protein T3
ACVR1	0.373244	1.29526	0.967292	1240.04	957.364	1289	921	hsa:90	activin A receptor, type I
ACVR1B	-0.129844	0.91393	0.984487	532.957	583.15	554	561	hsa:91	activin A receptor, type IB
ACVR1C	0.0808595	1.05765	0.981245	15.3923	14.5528	16	14	hsa:130399	activin A receptor, type IC
ACVR2A	0.402801	1.32207	0.944094	115.442	87.3165	120	84	hsa:92	activin A receptor, type IIA
ACVR2B	-1.01254	0.495673	0.0474165	123.138	248.436	128	239	hsa:93	activin A receptor, type IIB
ACY1	-0.164385	0.892309	0.977303	258.783	290.016	269	279	hsa:95	aminoacylase 1
ACY3	1.09569	2.13715	0.205109	93.3156	43.6583	97	42	hsa:91703	aspartoacylase (aminocyclase) 3
ACYP1	-0.0710796	0.951925	0.974743	69.2652	72.7638	72	70	hsa:97	acylphosphatase 1, erythrocyte (common) type
ACYP2	-0.770531	0.586202	0.826629	36.5566	62.369	38	60	hsa:98	acylphosphatase 2, muscle type
ADA	-0.2299	0.852694	0.969421	157.771	185.028	164	178	hsa:100	adenosine deaminase
ADAL	0.606711	1.52278	0.815709	174.125	114.343	181	110	hsa:161823	adenosine deaminase-like
ADAM10	-0.325457	0.798046	0.985803	2524.33	3163.15	2624	3043	hsa:102	ADAM metallopeptidase domain 10
ADAM11	-0.696375	0.617121	0.945146	17.3163	28.066	18	27	hsa:4185	ADAM metallopeptidase domain 11
ADAM12	0.782064	1.71959	0.408443	264.555	153.843	275	148	hsa:8038	ADAM metallopeptidase domain 12
ADAM15	0.331164	1.25803	0.9922	8668.73	6890.73	9011	6629	hsa:8751	ADAM metallopeptidase domain 15
ADAM17	-0.15368	0.898954	0.990869	1532.49	1704.75	1593	1640	hsa:6868	ADAM metallopeptidase domain 17
ADAM19	-0.121707	0.919099	0.975225	138.53	150.725	144	145	hsa:8728	ADAM metallopeptidase domain 19
ADAM1A	-0.0121945	0.991583	0.975526	86.5815	87.3165	90	84	hsa:8759	ADAM metallopeptidase domain 1A, pseudogene
ADAM20	-0.917324	0.52949	0.980286	3.84807	7.27638	4	7	hsa:8748	ADAM metallopeptidase domain 20
ADAM22	-3.21339	0.107813	2.27709e-05	4.81008	44.6978	5	43	hsa:53616	ADAM metallopeptidase domain 22
ADAM23	2.03035	4.08505	0.00545492	50.9869	12.4738	53	12	hsa:8745	ADAM metallopeptidase domain 23
ADAM28	-0.88963	0.539752	0.0790168	374.225	693.335	389	667	hsa:10863	ADAM metallopeptidase domain 28
ADAM8	-0.40611	0.754656	0.952756	50.9869	67.5664	53	65	hsa:101	ADAM metallopeptidase domain 8
ADAM9	-0.0977083	0.934516	0.996961	7061.2	7556	7340	7269	hsa:8754	ADAM metallopeptidase domain 9
ADAMTS1	0.659875	1.57995	0.882527	67.3412	42.6188	70	41	hsa:9510	ADAM metallopeptidase with thrombospondin type 1 motif, 1
ADAMTS10	-0.655099	0.635032	0.647224	338.63	533.255	352	513	hsa:81794	ADAM metallopeptidase with thrombospondin type 1 motif, 10
ADAMTS12	0.105946	1.0762	0.986917	734.981	682.94	764	657	hsa:81792	ADAM metallopeptidase with thrombospondin type 1 motif, 12
ADAMTS15	-0.429824	0.742352	0.928168	218.378	294.174	227	283	hsa:170689	ADAM metallopeptidase with thrombospondin type 1 motif, 15
ADAMTS16	0.12924	1.09372	0.97544	37.5187	34.3029	39	33	hsa:170690	ADAM metallopeptidase with thrombospondin type 1 motif, 16
ADAMTS20	-2.22329	0.214153	0.732529	2.88605	13.5133	3	13	hsa:80070	ADAM metallopeptidase with thrombospondin type 1 motif, 20
ADAMTS6	0.547001	1.46105	0.95982	28.8605	19.7502	30	19	hsa:11174	ADAM metallopeptidase with thrombospondin type 1 motif, 6
ADAMTS7	-1.35498	0.390941	1.48093e-05	329.972	844.06	343	812	hsa:11173	ADAM metallopeptidase with thrombospondin type 1 motif, 7
ADAMTS7P1	-1.2475	0.421177	0.953175	4.81008	11.4343	5	11	hsa:390660	ADAMTS7 pseudogene 1
ADAMTS7P4	-0.111509	0.92562	0.987954	4.81008	5.19741	5	5		ADAMTS7 pseudogene 4
ADAMTSL2	0.761789	1.69559	0.976218	10.5822	6.2369	11	6	hsa:9719	ADAMTS-like 2
ADAMTSL4	-2.0601	0.239799	1.6199e-08	48.1008	200.62	50	193	hsa:54507	ADAMTS-like 4
ADAMTSL4-AS1	-0.695261	0.617598	0.984713	3.84807	6.2369	4	6	hsa:574406	ADAMTSL4 antisense RNA 1
ADAMTSL5	-0.151912	0.900057	0.97507	170.277	189.186	177	182	hsa:339366	ADAMTS-like 5
ADAP1	-1.75341	0.296599	3.70349e-06	55.797	188.146	58	181	hsa:11033	ArfGAP with dual PH domains 1
ADAP2	0.0312202	1.02188	0.975479	50.9869	49.8952	53	48	hsa:55803	ArfGAP with dual PH domains 2
ADAR	0.376313	1.29802	0.992779	15921.4	12265.9	16550	11800	hsa:103	adenosine deaminase, RNA-specific
ADARB1	-0.0692861	0.95311	0.97477	66.3792	69.6453	69	67	hsa:104	adenosine deaminase, RNA-specific, B1
ADAT1	0.424538	1.34214	0.938749	616.653	459.451	641	442	hsa:23536	adenosine deaminase, tRNA-specific 1
ADAT2	-0.009481	0.99345	0.978713	182.783	183.988	190	177	hsa:134637	adenosine deaminase, tRNA-specific 2
ADAT3	0.920392	1.89263	0.818221	43.2908	22.8686	45	22	hsa:113179	adenosine deaminase, tRNA-specific 3
ADCK1	0.517131	1.43111	0.897726	144.303	100.83	150	97	hsa:57143	aarF domain containing kinase 1
ADCK2	0.202634	1.1508	0.970498	137.568	119.541	143	115	hsa:90956	aarF domain containing kinase 2
ADCK3	-0.0132974	0.990825	0.986342	539.692	544.689	561	524	hsa:56997	aarF domain containing kinase 3
ADCK4	-0.115856	0.922835	0.981342	335.744	363.819	349	350	hsa:79934	aarF domain containing kinase 4
ADCK5	-0.431406	0.741539	0.927967	248.2	334.713	258	322	hsa:203054	aarF domain containing kinase 5
ADCY10	-0.111592	0.925566	0.985209	7.69614	8.31586	8	8	hsa:55811	adenylate cyclase 10 (soluble)
ADCY10P1	-1.58258	0.333883	0.0243779	21.1644	63.4084	22	61	hsa:221442	adenylate cyclase 10 (soluble) pseudogene 1
ADCY3	0.195828	1.14538	0.986882	1177.51	1028.05	1224	989	hsa:109	adenylate cyclase 3
ADCY6	-0.0447147	0.969482	0.994663	2712.89	2798.29	2820	2692	hsa:112	adenylate cyclase 6
ADCY7	0.0638993	1.04529	0.994071	2467.57	2360.67	2565	2271	hsa:113	adenylate cyclase 7
ADCY9	-0.493247	0.710424	0.9189	921.612	1297.27	958	1248	hsa:115	adenylate cyclase 9
ADD1	-0.097195	0.934849	0.992954	1919.22	2052.98	1995	1975	hsa:118	adducin 1 (alpha)
ADD3	-0.600689	0.659439	0.819946	1344.9	2039.47	1398	1962	hsa:120	adducin 3 (gamma)
ADGRA2	-0.933606	0.523548	0.409659	53.8729	102.909	56	99	hsa:25960	G protein-coupled receptor 124
ADGRA3	0.36694	1.28961	0.965712	1025.51	795.204	1066	765	hsa:166647	G protein-coupled receptor 125
ADGRB1	1.26516	2.40354	0.946347	12.5062	5.19741	13	5	hsa:575	brain-specific angiogenesis inhibitor 1
ADGRB2	-1.32494	0.399167	6.34685e-05	217.416	544.689	226	524	hsa:576	brain-specific angiogenesis inhibitor 2
ADGRD1	-0.551964	0.682091	0.969161	13.4682	19.7502	14	19	hsa:283383	G protein-coupled receptor 133
ADGRE2	-0.353897	0.782467	0.953548	89.4676	114.343	93	110	hsa:30817	egf-like module containing, mucin-like, hormone receptor-like 2
ADGRE5	-0.00771854	0.994664	0.991597	1286.22	1293.12	1337	1244	hsa:976	CD97 molecule
ADGRF1	-0.847587	0.555713	0.9742	5.7721	10.3948	6	10	hsa:266977	G protein-coupled receptor 110
ADGRF3	-0.111546	0.925596	0.986938	5.7721	6.2369	6	6	hsa:165082	G protein-coupled receptor 113
ADGRF4	1.59527	3.0215	9.08423e-06	260.707	86.2771	271	83	hsa:221393	G protein-coupled receptor 115
ADGRF5	-0.625551	0.648172	0.979036	6.73412	10.3948	7	10	hsa:221395	G protein-coupled receptor 116
ADGRG1	1.10491	2.15086	0.00940179	324.2	150.725	337	145	hsa:9289	G protein-coupled receptor 56
ADGRG2	1.12504	2.18107	0.388149	63.4931	29.1055	66	28	hsa:10149	G protein-coupled receptor 64
ADGRG6	-1.50388	0.352605	0.000449907	53.8729	152.804	56	147	hsa:57211	G protein-coupled receptor 126
ADGRL1	-1.12627	0.458098	0.00168677	331.896	724.519	345	697	hsa:22859	latrophilin 1
ADGRL3	-0.799433	0.574575	0.922958	17.3163	30.145	18	29	hsa:23284	latrophilin 3
ADGRV1	0.596987	1.51255	0.841385	146.227	96.6719	152	93	hsa:84059	G protein-coupled receptor 98
ADH1C	-6.69296	0.00966537	0	7.69614	797.283	8	767	hsa:126	alcohol dehydrogenase 1C (class I), gamma polypeptide
ADH5	-0.341036	0.789474	0.983558	2317.5	2935.5	2409	2824	hsa:128	alcohol dehydrogenase 5 (class III), chi polypeptide
ADH6	-0.765816	0.588121	0.360882	248.2	422.03	258	406	hsa:130	alcohol dehydrogenase 6 (class V)
ADHFE1	-2.21548	0.215315	7.69655e-06	19.2403	89.3955	20	86	hsa:137872	alcohol dehydrogenase, iron containing, 1
ADI1	0.602938	1.51881	0.767797	391.541	257.792	407	248	hsa:55256	acireductone dioxygenase 1
ADIPOR1	0.090721	1.0649	0.991347	1440.14	1352.37	1497	1301	hsa:51094	adiponectin receptor 1
ADIPOR2	0.150045	1.1096	0.994855	4191.51	3777.48	4357	3634	hsa:79602	adiponectin receptor 2
ADIRF	-0.466031	0.723953	0.917255	449.262	620.571	467	597	hsa:10974	adipogenesis regulatory factor
ADK	0.0418894	1.02946	0.978616	190.479	185.028	198	178	hsa:132	adenosine kinase
ADM	0.0931437	1.06669	0.982918	406.933	381.49	423	367	hsa:133	adrenomedullin
ADM2	-0.207207	0.866213	0.977503	365.566	422.03	380	406	hsa:79924	adrenomedullin 2
ADM5	-0.0292527	0.979928	0.980399	17.3163	17.6712	18	17	hsa:199800	adrenomedullin 5 (putative)
ADNP	0.216165	1.16164	0.992431	3378.6	2908.47	3512	2798	hsa:23394	activity-dependent neuroprotector homeobox
ADNP2	0.280988	1.21503	0.979754	1069.76	880.442	1112	847	hsa:22850	ADNP homeobox 2
ADNP-AS1	1.47028	2.77075	0.961389	8.65815	3.11845	9	3	hsa:101927631	ADNP antisense RNA 1
ADO	0.116672	1.08423	0.984859	578.172	533.255	601	513	hsa:84890	2-aminoethanethiol (cysteamine) dioxygenase
ADORA2A	-0.892241	0.538776	0.670357	37.5187	69.6453	39	67	hsa:135	adenosine A2a receptor
ADORA2A-AS1	0.151282	1.11056	0.972666	75.0373	67.5664	78	65	hsa:646023	ADORA2A antisense RNA 1
ADORA2B	0.199175	1.14804	0.970273	94.2777	82.1191	98	79	hsa:136	adenosine A2b receptor
ADPGK	0.776577	1.71306	0.309954	1494.01	872.126	1553	839	hsa:83440	ADP-dependent glucokinase
ADPRH	0.695457	1.6194	0.892427	53.8729	33.2634	56	32	hsa:141	ADP-ribosylarginine hydrolase
ADPRHL1	-0.266952	0.831073	0.969011	42.3287	50.9347	44	49	hsa:113622	ADP-ribosylhydrolase like 1
ADPRHL2	0.110657	1.07972	0.979422	276.099	255.713	287	246	hsa:54936	ADP-ribosylhydrolase like 2
ADPRM	-1.03146	0.489216	0.11558	71.1893	145.528	74	140	hsa:56985	ADP-ribose/CDP-alcohol diphosphatase, manganese-dependent
ADRA1B	-0.560044	0.678281	0.866831	102.936	151.764	107	146	hsa:147	adrenoceptor alpha 1B
ADRA1D	0.951789	1.93427	0.927412	22.1264	11.4343	23	11	hsa:146	adrenoceptor alpha 1D
ADRA2B	0.0687976	1.04884	0.98087	16.3543	15.5922	17	15	hsa:151	adrenoceptor alpha 2B
ADRB1	-0.441767	0.736232	0.956873	33.6706	45.7372	35	44	hsa:153	adrenoceptor beta 1
ADRM1	0.531909	1.44584	0.906984	2039.48	1410.58	2120	1357	hsa:11047	adhesion regulating molecule 1
ADSL	0.877697	1.83744	0.0926726	916.802	498.952	953	480	hsa:158	adenylosuccinate lyase
ADSS	0.0944935	1.06769	0.99122	1422.82	1332.62	1479	1282	hsa:159	adenylosuccinate synthase
ADSSL1	-0.674086	0.626729	0.770122	82.7335	132.014	86	127	hsa:122622	adenylosuccinate synthase like 1
ADTRP	-1.53575	0.3449	2.98464e-06	133.72	387.727	139	373	hsa:84830	androgen-dependent TFPI-regulating protein
AEBP2	-0.0530147	0.96392	0.987426	651.285	675.664	677	650	hsa:121536	AE binding protein 2
AEN	0.840102	1.79018	0.148696	1105.36	617.453	1149	594	hsa:64782	apoptosis enhancing nuclease
AES	0.0464917	1.03275	0.9923	1565.2	1515.57	1627	1458	hsa:166	amino-terminal enhancer of split
AFAP1	-0.488557	0.712738	0.913573	699.386	981.272	727	944	hsa:60312	actin filament associated protein 1
AFAP1-AS1	-0.426858	0.74388	0.946846	736.905	990.627	766	953	hsa:84740	AFAP1 antisense RNA 1
AFAP1L1	0.0767052	1.05461	0.97492	94.2777	89.3955	98	86	hsa:134265	actin filament associated protein 1-like 1
AFAP1L2	0.805147	1.74732	0.962016	16.3543	9.35534	17	9	hsa:84632	actin filament associated protein 1-like 2
AFF1	-0.252448	0.839471	0.988884	2000.03	2382.49	2079	2292	hsa:4299	AF4/FMR2 family, member 1
AFF2	0.0581249	1.04111	0.984971	8.65815	8.31586	9	8	hsa:2334	AF4/FMR2 family, member 2
AFF4	0.080704	1.05753	0.994432	2842.76	2688.1	2955	2586	hsa:27125	AF4/FMR2 family, member 4
AFG3L1P	0.47321	1.38819	0.907378	265.517	191.265	276	184	hsa:172	AFG3-like AAA ATPase 1, pseudogene
AFG3L2	0.32523	1.25286	0.984558	2742.71	2189.15	2851	2106	hsa:10939	AFG3-like AAA ATPase 2
AFM	2.34584	5.08357	0.0299764	31.7466	6.2369	33	6	hsa:173	afamin
AFMID	0.0135264	1.00942	0.985187	462.73	458.412	481	441	hsa:125061	arylformamidase
AFP	1.72156	3.29793	8.37849e-05	133.72	40.5398	139	39	hsa:174	alpha-fetoprotein
AFTPH	-0.486683	0.713664	0.925416	991.839	1389.79	1031	1337	hsa:54812	aftiphilin
AGA	0.215687	1.16126	0.970778	189.517	163.199	197	157	hsa:175	aspartylglucosaminidase
AGAP1	-0.0187032	0.98712	0.990968	1139.99	1154.87	1185	1111	hsa:116987	ArfGAP with GTPase domain, ankyrin repeat and PH domain 1
AGAP10P	0.11049	1.0796	0.986509	6.73412	6.2369	7	6		centaurin, gamma-like family, member 10 pseudogene
AGAP11	-1.44711	0.366756	0.00469038	40.4047	110.185	42	106	hsa:119385	ankyrin repeat and GTPase domain Arf GTPase activating protein 11
AGAP12P	0.397154	1.31691	0.965803	35.5946	27.0266	37	26
AGAP13P	-0.580835	0.668577	0.969107	12.5062	18.7107	13	18
AGAP14P	-0.465139	0.724401	0.9692	17.3163	23.9081	18	23
AGAP3	-0.531643	0.691766	0.896715	1136.14	1642.38	1181	1580	hsa:116988	ArfGAP with GTPase domain, ankyrin repeat and PH domain 3
AGAP4	-0.27155	0.828429	0.967286	229.922	277.542	239	267	hsa:119016	ArfGAP with GTPase domain, ankyrin repeat and PH domain 4
AGAP5	0.113129	1.08157	0.973992	93.3156	86.2771	97	83	hsa:729092	ArfGAP with GTPase domain, ankyrin repeat and PH domain 5
AGAP6	-0.0900331	0.939501	0.980069	257.821	274.423	268	264	hsa:414189	ArfGAP with GTPase domain, ankyrin repeat and PH domain 6
AGAP9	0.250803	1.18987	0.96738	77.9234	65.4874	81	63	hsa:642517	ArfGAP with GTPase domain, ankyrin repeat and PH domain 9
AGBL1	-1.6959	0.308663	0.109445	12.5062	40.5398	13	39	hsa:123624	ATP/GTP binding protein-like 1
AGBL2	-0.465254	0.724344	0.95302	34.6326	47.8162	36	46	hsa:79841	ATP/GTP binding protein-like 2
AGBL3	0.512586	1.42661	0.95657	35.5946	24.9476	37	24	hsa:340351	ATP/GTP binding protein-like 3
AGBL5	-0.285373	0.820529	0.971005	413.667	504.149	430	485	hsa:60509	ATP/GTP binding protein-like 5
AGFG1	0.0394606	1.02773	0.992763	1711.43	1665.25	1779	1602	hsa:3267	ArfGAP with FG repeats 1
AGFG2	-1.01182	0.49592	0.0335925	151.037	304.568	157	293	hsa:3268	ArfGAP with FG repeats 2
AGGF1	-0.137987	0.908786	0.983258	471.388	518.702	490	499	hsa:55109	angiogenic factor with G patch and FHA domains 1
AGGF1P1	-2.10599	0.232292	0.929923	1.92403	8.31586	2	8		angiogenic factor with G patch and FHA domains 1 pseudogene 1
AGK	0.79217	1.73168	0.361255	293.415	169.436	305	163	hsa:55750	acylglycerol kinase
AGL	-0.495786	0.709175	0.890599	249.162	351.345	259	338	hsa:178	amylo-alpha-1, 6-glucosidase, 4-alpha-glucanotransferase
AGMAT	1.78577	3.44803	3.45584e-07	261.669	75.8822	272	73	hsa:79814	agmatine ureohydrolase (agmatinase)
AGO1	0.00718456	1.00499	0.98482	437.718	435.543	455	419	hsa:26523	argonaute RISC catalytic component 1
AGO2	-0.310701	0.80625	0.986956	2517.6	3122.61	2617	3004	hsa:27161	argonaute RISC catalytic component 2
AGO3	-0.242572	0.845237	0.972864	303.997	359.661	316	346	hsa:192669	argonaute RISC catalytic component 3
AGO4	-0.659535	0.633082	0.662247	214.53	338.871	223	326	hsa:192670	argonaute RISC catalytic component 4
AGPAT1	0.0697085	1.0495	0.975342	105.822	100.83	110	97	hsa:10554	1-acylglycerol-3-phosphate O-acyltransferase 1
AGPAT2	-0.4338	0.740309	0.96508	1953.86	2639.25	2031	2539	hsa:10555	1-acylglycerol-3-phosphate O-acyltransferase 2
AGPAT3	0.288471	1.22135	0.981248	1334.32	1092.5	1387	1051	hsa:56894	1-acylglycerol-3-phosphate O-acyltransferase 3
AGPAT4	-1.11168	0.462754	0.00642697	161.619	349.266	168	336	hsa:56895	1-acylglycerol-3-phosphate O-acyltransferase 4
AGPAT4-IT1	-1.23322	0.425368	0.591548	16.3543	38.4609	17	37	hsa:79992	AGPAT4 intronic transcript 1 (non-protein coding)
AGPAT5	0.230403	1.17316	0.978619	587.792	501.031	611	482	hsa:55326	1-acylglycerol-3-phosphate O-acyltransferase 5
AGPS	-0.0454119	0.969013	0.991977	1413.2	1458.39	1469	1403	hsa:8540	alkylglycerone phosphate synthase
AGR2	-0.218218	0.859627	0.995458	6480.15	7538.33	6736	7252	hsa:10551	anterior gradient 2, protein disulphide isomerase family member
AGR3	-1.33112	0.397461	0.97268	2.88605	7.27638	3	7	hsa:155465	anterior gradient 3, protein disulphide isomerase family member
AGRN	-0.474409	0.719762	0.973999	5715.34	7940.61	5941	7639	hsa:375790	agrin
AGT	0.333353	1.25994	0.959575	373.263	296.253	388	285	hsa:183	angiotensinogen (serpin peptidase inhibitor, clade A, member 8)
AGTPBP1	-0.452979	0.730533	0.919771	328.048	449.057	341	432	hsa:23287	ATP/GTP binding protein 1
AGTR1	0.395297	1.31521	0.95794	996.65	757.783	1036	729	hsa:185	angiotensin II receptor, type 1
AGTRAP	0.176587	1.13021	0.981359	520.451	460.491	541	443	hsa:57085	angiotensin II receptor-associated protein
AGXT	-1.84509	0.278337	0.913953	2.88605	10.3948	3	10	hsa:189	alanine-glyoxylate aminotransferase
AHCTF1	0.147311	1.1075	0.992061	2083.73	1881.46	2166	1810	hsa:25909	AT hook containing transcription factor 1
AHCTF1P1	0.12862	1.09325	0.976315	194.327	177.752	202	171	hsa:285116	AT hook containing transcription factor 1 pseudogene 1
AHCY	0.484362	1.39897	0.957915	4067.41	2907.43	4228	2797	hsa:191	adenosylhomocysteinase
AHCYL1	-0.750944	0.594215	0.503529	3054.4	5140.24	3175	4945	hsa:10768	adenosylhomocysteinase-like 1
AHCYL2	-0.38091	0.767953	0.951939	412.705	537.413	429	517	hsa:23382	adenosylhomocysteinase-like 2
AHCYP8	0.565441	1.47984	0.983687	7.69614	5.19741	8	5
AHDC1	-0.226499	0.854707	0.98273	755.183	883.56	785	850	hsa:27245	AT hook, DNA binding motif, containing 1
AHI1	-0.759586	0.590666	0.462398	151.037	255.713	157	246	hsa:54806	Abelson helper integration site 1
AHNAK	-0.720234	0.606999	0.877931	34736.5	57226.6	36108	55053	hsa:79026	AHNAK nucleoprotein
AHNAK2	-0.512617	0.70095	0.979393	14388.9	20527.7	14957	19748	hsa:113146	AHNAK nucleoprotein 2
AHR	-0.750062	0.594578	0.444912	1863.43	3134.04	1937	3015	hsa:196	aryl hydrocarbon receptor
AHRR	-0.733143	0.601592	0.699952	75.0373	124.738	78	120	hsa:57491	aryl-hydrocarbon receptor repressor
AHSA1	0.333575	1.26013	0.984153	2872.58	2279.59	2986	2193	hsa:10598	AHA1, activator of heat shock 90kDa protein ATPase homolog 1 (yeast)
AHSA2	-0.540855	0.687363	0.874516	833.107	1212.04	866	1166	hsa:130872	AHA1, activator of heat shock 90kDa protein ATPase homolog 2 (yeast)
AHSG	2.44842	5.45817	7.28709e-08	113.518	20.7897	118	20	hsa:197	alpha-2-HS-glycoprotein
AIDA	-0.3156	0.803517	0.971996	646.475	804.56	672	774	hsa:64853	axin interactor, dorsalization associated
AIF1L	-0.111662	0.925521	0.980612	15.3923	16.6317	16	16	hsa:83543	allograft inflammatory factor 1-like
AIFM1	0.338309	1.26427	0.98353	2836.03	2243.2	2948	2158	hsa:9131	apoptosis-inducing factor, mitochondrion-associated, 1
AIFM2	0.559242	1.47349	0.837849	781.158	530.136	812	510	hsa:84883	apoptosis-inducing factor, mitochondrion-associated, 2
AIFM3	1.38934	2.61959	0.893853	16.3543	6.2369	17	6	hsa:150209	apoptosis-inducing factor, mitochondrion-associated, 3
AIG1	0.231148	1.17377	0.972454	300.149	255.713	312	246	hsa:51390	androgen-induced 1
AIM1	0.178509	1.13171	0.982829	628.197	555.084	653	534	hsa:202	absent in melanoma 1
AIM1L	0.695181	1.61909	0.960833	20.2024	12.4738	21	12	hsa:55057	absent in melanoma 1-like
AIMP1	0.235657	1.17744	0.982658	948.549	805.599	986	775	hsa:9255	aminoacyl tRNA synthetase complex-interacting multifunctional protein 1
AIMP2	0.91549	1.88621	0.0551753	874.473	463.609	909	446	hsa:7965	aminoacyl tRNA synthetase complex-interacting multifunctional protein 2
AIP	-0.0456853	0.968829	0.985581	494.477	510.386	514	491	hsa:9049	aryl hydrocarbon receptor interacting protein
AJUBA	0.459499	1.37506	0.932645	1006.27	731.796	1046	704	hsa:84962	ajuba LIM protein
AK1	-0.146287	0.903573	0.985274	634.931	702.69	660	676	hsa:203	adenylate kinase 1
AK2	0.262745	1.19976	0.988628	2507.98	2090.4	2607	2011	hsa:204	adenylate kinase 2
AK2P1	0.418395	1.33644	0.980068	12.5062	9.35534	13	9		adenylate kinase 2 pseudogene 1
AK3	-0.512247	0.70113	0.880128	192.403	274.423	200	264	hsa:50808	adenylate kinase 3
AK4	2.75656	6.75785	0	835.993	123.698	869	119	hsa:205	adenylate kinase 4
AK4P1	2.44478	5.44443	2.99152e-09	147.189	27.0266	153	26		adenylate kinase 4 pseudogene 1
AK4P3	2.47039	5.54194	0.130365	23.0884	4.15793	24	4		adenylate kinase 4 pseudogene 3
AK5	-0.391585	0.762292	0.976353	13.4682	17.6712	14	17	hsa:26289	adenylate kinase 5
AK6	1.10983	2.15821	0.910873	20.2024	9.35534	21	9	hsa:102157402	adenylate kinase 6
AK7	-1.39151	0.381166	0.0586182	26.9365	70.6848	28	68	hsa:122481	adenylate kinase 7
AK9	-0.0315525	0.978367	0.976509	35.5946	36.3819	37	35	hsa:221264	adenylate kinase 9
AKAP1	0.663009	1.58338	0.70085	2282.87	1441.76	2373	1387	hsa:8165	A kinase (PRKA) anchor protein 1
AKAP10	-0.147305	0.902936	0.985902	693.614	768.178	721	739	hsa:11216	A kinase (PRKA) anchor protein 10
AKAP11	-0.232799	0.850982	0.979709	571.438	671.506	594	646	hsa:11215	A kinase (PRKA) anchor protein 11
AKAP12	-0.354492	0.782145	0.976651	1459.38	1865.87	1517	1795	hsa:9590	A kinase (PRKA) anchor protein 12
AKAP13	-0.260023	0.835075	0.991294	3145.8	3767.09	3270	3624	hsa:11214	A kinase (PRKA) anchor protein 13
AKAP2	-0.86231	0.550071	0.105094	527.185	958.403	548	922	hsa:11217	A kinase (PRKA) anchor protein 2
AKAP5	0.887472	1.84993	0.959641	15.3923	8.31586	16	8	hsa:9495	A kinase (PRKA) anchor protein 5
AKAP6	0.0538476	1.03803	0.975046	79.8474	76.9217	83	74	hsa:9472	A kinase (PRKA) anchor protein 6
AKAP7	-0.111698	0.925498	0.976135	31.7466	34.3029	33	33	hsa:9465	A kinase (PRKA) anchor protein 7
AKAP8	0.684537	1.60719	0.573813	780.196	485.438	811	467	hsa:10270	A kinase (PRKA) anchor protein 8
AKAP8L	-0.0608886	0.958673	0.989524	916.802	956.324	953	920	hsa:26993	A kinase (PRKA) anchor protein 8-like
AKAP9	-0.578267	0.669768	0.819083	708.044	1057.15	736	1017	hsa:10142	A kinase (PRKA) anchor protein 9
AKIP1	0.130988	1.09504	0.983469	515.641	470.886	536	453	hsa:56672	A kinase (PRKA) interacting protein 1
AKIRIN1	0.286573	1.21974	0.978899	1044.75	856.534	1086	824	hsa:79647	akirin 1
AKIRIN2	0.660631	1.58077	0.649983	1058.22	669.427	1100	644	hsa:55122	akirin 2
AKNA	0.162805	1.11946	0.985532	799.436	714.125	831	687	hsa:80709	AT-hook transcription factor
AKR1A1	-0.120532	0.919848	0.987565	785.968	854.455	817	822	hsa:10327	aldo-keto reductase family 1, member A1 (aldehyde reductase)
AKR1B1	-0.30906	0.807167	0.996162	16493.8	20434.2	17145	19658	hsa:231	aldo-keto reductase family 1, member B1 (aldose reductase)
AKR1B10	0.462306	1.37774	0.995177	86315	62649.6	89723	60270	hsa:57016	aldo-keto reductase family 1, member B10 (aldose reductase)
AKR1B10P1	0.441837	1.35833	0.92663	175.087	128.896	182	124		aldo-keto reductase family 1, member B10 pseudogene 1
AKR1B15	-0.434983	0.739703	0.951505	1045.71	1413.7	1087	1360	hsa:441282	aldo-keto reductase family 1, member B15
AKR1B1P1	-0.958274	0.514672	0.974026	4.81008	9.35534	5	9		aldehyde reductase family 1, member B1 pseudogene 1
AKR1C1	0.0111813	1.00778	0.998928	30238.1	30004.7	31432	28865	hsa:1645	aldo-keto reductase family 1, member C1
AKR1C2	-0.154324	0.898554	0.998043	16535.1	18402	17188	17703	hsa:1646	aldo-keto reductase family 1, member C2
AKR1C3	-0.348884	0.785191	0.993455	10731.3	13667.1	11155	13148	hsa:8644	aldo-keto reductase family 1, member C3
AKR1C4	2.1071	4.30826	3.52525e-07	143.341	33.2634	149	32	hsa:1109	aldo-keto reductase family 1, member C4
AKR1C7P	-0.163808	0.892666	0.973152	130.834	146.567	136	141		aldo-keto reductase family 1, member C7, pseudogene
AKR1C8P	-1.21096	0.43198	0.265739	26.9365	62.369	28	60	hsa:340811	aldo-keto reductase family 1, member C8, pseudogene
AKR1E2	-0.0112036	0.992264	0.975877	100.05	100.83	104	97	hsa:83592	aldo-keto reductase family 1, member E2
AKR7A2	-0.0334253	0.977098	0.980851	254.934	260.91	265	251	hsa:8574	aldo-keto reductase family 7, member A2 (aflatoxin aldehyde reductase)
AKR7A3	0.457573	1.37323	0.93695	88.5056	64.4479	92	62	hsa:22977	aldo-keto reductase family 7, member A3 (aflatoxin aldehyde reductase)
AKR7L	-0.00154842	0.998927	0.975289	65.4172	65.4874	68	63	hsa:246181	aldo-keto reductase family 7-like (gene/pseudogene)
AKT1	0.221994	1.16634	0.988692	1830.72	1569.62	1903	1510	hsa:207	v-akt murine thymoma viral oncogene homolog 1
AKT1S1	0.671756	1.59301	0.640377	1485.35	932.416	1544	897	hsa:84335	AKT1 substrate 1 (proline-rich)
AKT2	0.0666701	1.0473	0.993703	2257.85	2155.89	2347	2074	hsa:208	v-akt murine thymoma viral oncogene homolog 2
AKTIP	-0.0973714	0.934735	0.977921	194.327	207.897	202	200	hsa:64400	AKT interacting protein
ALAD	-0.68163	0.62346	0.575873	556.046	891.876	578	858	hsa:210	aminolevulinate dehydratase
ALAS1	-0.0557795	0.962074	0.992698	1669.1	1734.9	1735	1669	hsa:211	aminolevulinate, delta-, synthase 1
ALB	0.194568	1.14438	0.990185	1921.15	1678.76	1997	1615	hsa:213	albumin
ALCAM	-0.182649	0.881083	0.993435	2997.64	3402.23	3116	3273	hsa:214	activated leukocyte cell adhesion molecule
ALDH16A1	0.340594	1.26628	0.967636	804.246	635.124	836	611	hsa:126133	aldehyde dehydrogenase 16 family, member A1
ALDH18A1	-0.0817415	0.944916	0.990225	1075.53	1138.23	1118	1095	hsa:5832	aldehyde dehydrogenase 18 family, member A1
ALDH1A1	-0.150115	0.901178	0.998896	37998.7	42165.6	39499	40564	hsa:216	aldehyde dehydrogenase 1 family, member A1
ALDH1B1	1.21812	2.32643	0.000183682	2193.4	942.811	2280	907	hsa:219	aldehyde dehydrogenase 1 family, member B1
ALDH1L2	-0.180948	0.882123	0.982006	508.907	576.913	529	555	hsa:160428	aldehyde dehydrogenase 1 family, member L2
ALDH2	-0.289845	0.81799	0.990733	3623.92	4430.28	3767	4262	hsa:217	aldehyde dehydrogenase 2 family (mitochondrial)
ALDH3A1	0.646427	1.56529	0.872755	10774.6	6883.45	11200	6622	hsa:218	aldehyde dehydrogenase 3 family, member A1
ALDH3A2	-0.361778	0.778205	0.987625	4580.16	5885.55	4761	5662	hsa:224	aldehyde dehydrogenase 3 family, member A2
ALDH3B1	-0.349479	0.784867	0.970683	886.018	1128.88	921	1086	hsa:221	aldehyde dehydrogenase 3 family, member B1
ALDH4A1	-0.277096	0.825251	0.966826	237.618	287.937	247	277	hsa:8659	aldehyde dehydrogenase 4 family, member A1
ALDH5A1	0.36075	1.28409	0.960012	640.703	498.952	666	480	hsa:7915	aldehyde dehydrogenase 5 family, member A1
ALDH6A1	-1.30102	0.405839	0.000228489	157.771	388.767	164	374	hsa:4329	aldehyde dehydrogenase 6 family, member A1
ALDH7A1	0.0193372	1.01349	0.988463	753.259	743.23	783	715	hsa:501	aldehyde dehydrogenase 7 family, member A1
ALDH9A1	0.0228892	1.01599	0.990466	1058.22	1041.56	1100	1002	hsa:223	aldehyde dehydrogenase 9 family, member A1
ALDOA	0.513081	1.42709	0.97842	18838.2	13200.4	19582	12699	hsa:226	aldolase A, fructose-bisphosphate
ALDOC	-0.571407	0.67296	0.816479	497.363	739.072	517	711	hsa:230	aldolase C, fructose-bisphosphate
ALG1	0.936101	1.91335	0.0454184	678.222	354.464	705	341	hsa:56052	ALG1, chitobiosyldiphosphodolichol beta-mannosyltransferase
ALG10	-0.0572784	0.961075	0.975633	103.898	108.106	108	104	hsa:84920	ALG10, alpha-1,2-glucosyltransferase
ALG10B	-0.400472	0.75761	0.938973	169.315	223.489	176	215	hsa:144245	ALG10B, alpha-1,2-glucosyltransferase
ALG11	-0.0186198	0.987177	0.97533	76.9614	77.9612	80	75	hsa:440138	ALG11, alpha-1,2-mannosyltransferase
ALG12	0.390231	1.3106	0.946493	438.68	334.713	456	322	hsa:79087	ALG12, alpha-1,6-mannosyltransferase
ALG13	0.154226	1.11282	0.985518	759.993	682.94	790	657	hsa:79868	ALG13, UDP-N-acetylglucosaminyltransferase subunit
ALG14	0.692264	1.61582	0.792403	105.822	65.4874	110	63	hsa:199857	ALG14, UDP-N-acetylglucosaminyltransferase subunit
ALG1L	0.644825	1.56355	0.92119	47.1388	30.145	49	29	hsa:200810	ALG1, chitobiosyldiphosphodolichol beta-mannosyltransferase-like
ALG1L13P	-0.255993	0.83741	0.97696	18.2783	21.8291	19	21		asparagine-linked glycosylation 1-like 13, pseudogene
ALG1L9P	0.735158	1.66458	0.980279	8.65815	5.19741	9	5	hsa:285407	asparagine-linked glycosylation 1-like 9, pseudogene
ALG2	0.0713897	1.05073	0.987606	726.323	691.256	755	665	hsa:85365	ALG2, alpha-1,3/1,6-mannosyltransferase
ALG3	0.716832	1.64357	0.499159	1433.41	872.126	1490	839	hsa:10195	ALG3, alpha-1,3- mannosyltransferase
ALG5	0.85783	1.81231	0.33763	180.859	99.7903	188	96	hsa:29880	ALG5, dolichyl-phosphate beta-glucosyltransferase
ALG6	0.252654	1.1914	0.966315	107.746	90.435	112	87	hsa:29929	ALG6, alpha-1,3-glucosyltransferase
ALG8	0.568141	1.48261	0.831318	921.612	621.611	958	598	hsa:79053	ALG8, alpha-1,3-glucosyltransferase
ALG9	-0.0842482	0.943276	0.981465	305.921	324.319	318	312	hsa:79796	ALG9, alpha-1,2-mannosyltransferase
ALKBH1	0.530575	1.4445	0.865488	283.795	196.462	295	189	hsa:8846	alkB, alkylation repair homolog 1 (E. coli)
ALKBH2	0.521752	1.4357	0.871561	508.907	354.464	529	341	hsa:121642	alkB, alkylation repair homolog 2 (E. coli)
ALKBH3	0.568845	1.48334	0.821627	329.972	222.449	343	214	hsa:221120	alkB, alkylation repair homolog 3 (E. coli)
ALKBH4	0.592154	1.5075	0.784396	401.161	266.108	417	256	hsa:54784	alkB, alkylation repair homolog 4 (E. coli)
ALKBH5	-0.0688949	0.953368	0.991931	1446.87	1517.64	1504	1460	hsa:54890	AlkB family member 5, RNA demethylase
ALKBH6	-0.0129012	0.991097	0.984582	421.363	425.148	438	409	hsa:84964	alkB, alkylation repair homolog 6 (E. coli)
ALKBH7	-0.184703	0.87983	0.974385	203.948	231.805	212	223	hsa:84266	alkB, alkylation repair homolog 7 (E. coli)
ALKBH8	0.108043	1.07777	0.976562	177.011	164.238	184	158	hsa:91801	alkB, alkylation repair homolog 8 (E. coli)
ALMS1	-0.11173	0.925478	0.985074	537.767	581.071	559	559	hsa:7840	Alstrom syndrome 1
ALMS1-IT1	-3.26828	0.103789	0.751405	0.962017	9.35534	1	9	hsa:100874291	ALMS1 intronic transcript 1 (non-protein coding)
ALOX12-AS1	-0.0874693	0.941172	0.974565	57.721	61.3295	60	59	hsa:100506713	ALOX12 antisense RNA 1
ALOX12B	-1.4313	0.370796	0.948848	3.84807	10.3948	4	10	hsa:242	arachidonate 12-lipoxygenase, 12R type
ALOX12P2	0.360287	1.28368	0.956036	82.7335	64.4479	86	62	hsa:245	arachidonate 12-lipoxygenase pseudogene 2
ALOX5	-3.8531	0.0691991	8.24989e-10	4.81008	69.6453	5	67	hsa:240	arachidonate 5-lipoxygenase
ALPI	-0.560993	0.677836	0.867944	100.05	147.607	104	142	hsa:248	alkaline phosphatase, intestinal
ALPK1	-0.97938	0.507198	0.0218232	334.782	660.072	348	635	hsa:80216	alpha-kinase 1
ALPK2	1.84874	3.60185	0.000112746	104.86	29.1055	109	28	hsa:115701	alpha-kinase 2
ALPK3	-1.20297	0.434379	0.000249976	515.641	1187.09	536	1142	hsa:57538	alpha-kinase 3
ALPL	2.38952	5.23984	0.00087382	49.0629	9.35534	51	9	hsa:249	alkaline phosphatase, liver/bone/kidney
ALS2	-0.723025	0.605826	0.44952	574.324	948.008	597	912	hsa:57679	amyotrophic lateral sclerosis 2 (juvenile)
ALS2CL	-0.768826	0.586895	0.326606	325.162	554.044	338	533	hsa:259173	ALS2 C-terminal like
ALX1	0.986822	1.98181	0.956525	14.4303	7.27638	15	7	hsa:8092	ALX homeobox 1
ALYREF	0.80634	1.74877	0.232289	1712.39	979.193	1780	942	hsa:10189	Aly/REF export factor
AMACR	0.413556	1.33196	0.938021	148.151	111.225	154	107	hsa:23600	alpha-methylacyl-CoA racemase
AMBP	1.34338	2.53745	2.75415e-05	807.132	318.082	839	306	hsa:259	alpha-1-microglobulin/bikunin precursor
AMBRA1	-0.0720081	0.951313	0.989874	991.839	1042.6	1031	1003	hsa:55626	autophagy/beclin-1 regulator 1
AMD1	0.483845	1.39847	0.921268	1114.98	797.283	1159	767	hsa:262	adenosylmethionine decarboxylase 1
AMDHD1	0.215046	1.16074	0.96993	71.1893	61.3295	74	59	hsa:144193	amidohydrolase domain containing 1
AMDHD2	0.346062	1.27109	0.968997	955.283	751.546	993	723	hsa:51005	amidohydrolase domain containing 2
AMER1	0.151933	1.11106	0.98124	437.718	393.964	455	379	hsa:139285	APC membrane recruitment protein 1
AMFR	-0.137163	0.909305	0.989817	1190.01	1308.71	1237	1259	hsa:267	autocrine motility factor receptor, E3 ubiquitin protein ligase
AMH	-0.111712	0.925489	0.974143	54.835	59.2505	57	57	hsa:268	anti-Mullerian hormone
AMIGO1	-0.111646	0.925532	0.982022	12.5062	13.5133	13	13	hsa:57463	adhesion molecule with Ig-like domain 1
AMIGO2	-0.339969	0.790058	0.986787	3283.36	4155.85	3413	3998	hsa:347902	adhesion molecule with Ig-like domain 2
AMIGO3	0.315658	1.24458	0.959393	112.556	90.435	117	87	hsa:386724	adhesion molecule with Ig-like domain 3
AMMECR1	-0.0204822	0.985903	0.987019	596.451	604.979	620	582	hsa:9949	Alport syndrome, mental retardation, midface hypoplasia and elliptocytosis chromosomal region gene 1
AMMECR1L	0.127713	1.09256	0.988178	968.751	886.679	1007	853	hsa:83607	AMMECR1-like
AMN	-0.363111	0.777486	0.97214	20.2024	25.9871	21	25	hsa:81693	amnion associated transmembrane protein
AMN1	-0.530093	0.69251	0.888112	102.936	148.646	107	143	hsa:196394	antagonist of mitotic exit network 1 homolog (S. cerevisiae)
AMOTL1	0.445715	1.36199	0.927712	150.075	110.185	156	106	hsa:154810	angiomotin like 1
AMOTL2	0.0108876	1.00758	0.988722	779.234	773.375	810	744	hsa:51421	angiomotin like 2
AMPD2	0.0766692	1.05458	0.987692	746.525	707.888	776	681	hsa:271	adenosine monophosphate deaminase 2
AMPD3	0.159196	1.11666	0.979877	387.693	347.187	403	334	hsa:272	adenosine monophosphate deaminase 3
AMT	-0.334077	0.793291	0.959572	63.4931	80.0402	66	77	hsa:275	aminomethyltransferase
AMY2B	-0.323077	0.799363	0.974976	18.2783	22.8686	19	22	hsa:280	amylase, alpha 2B (pancreatic)
AMZ1	-1.87474	0.272675	8.80203e-06	36.5566	134.093	38	129	hsa:155185	archaelysin family metallopeptidase 1
AMZ2	0.0184779	1.01289	0.988019	702.272	693.335	730	667	hsa:51321	archaelysin family metallopeptidase 2
AMZ2P1	-0.490157	0.711948	0.937894	48.1008	67.5664	50	65	hsa:201283	archaelysin family metallopeptidase 2 pseudogene 1
ANAPC1	0.158575	1.11618	0.989941	1492.09	1336.77	1551	1286	hsa:64682	anaphase promoting complex subunit 1
ANAPC10	0.314512	1.24359	0.958715	165.467	133.054	172	128	hsa:10393	anaphase promoting complex subunit 10
ANAPC11	0.370468	1.29277	0.968515	1290.06	997.903	1341	960	hsa:51529	anaphase promoting complex subunit 11
ANAPC13	0.331462	1.25829	0.96711	680.146	540.531	707	520	hsa:25847	anaphase promoting complex subunit 13
ANAPC15	0.456697	1.3724	0.915907	292.453	213.094	304	205	hsa:25906	anaphase promoting complex subunit 15
ANAPC16	0.38361	1.3046	0.956586	758.069	581.071	788	559	hsa:119504	anaphase promoting complex subunit 16
ANAPC1P1	0.250522	1.18964	0.984666	8.65815	7.27638	9	7	hsa:100286979	anaphase promoting complex subunit 1 pseudogene 1
ANAPC2	0.0454221	1.03199	0.987654	689.766	668.387	717	643	hsa:29882	anaphase promoting complex subunit 2
ANAPC4	-0.0837131	0.943626	0.978452	200.1	212.054	208	204	hsa:29945	anaphase promoting complex subunit 4
ANAPC5	-0.021231	0.985392	0.995429	3401.69	3452.12	3536	3321	hsa:51433	anaphase promoting complex subunit 5
ANAPC7	0.726111	1.65417	0.470601	1471.89	889.797	1530	856	hsa:51434	anaphase promoting complex subunit 7
ANG	-0.174867	0.885849	0.979531	365.566	412.675	380	397	hsa:283	angiogenin, ribonuclease, RNase A family, 5
ANGEL1	0.0247695	1.01732	0.981367	277.061	272.344	288	262	hsa:23357	angel homolog 1 (Drosophila)
ANGEL2	0.0638382	1.04524	0.982898	369.415	353.424	384	340	hsa:90806	angel homolog 2 (Drosophila)
ANGPT1	0.168267	1.12371	0.980427	16.3543	14.5528	17	14	hsa:284	angiopoietin 1
ANGPTL2	1.015	2.0209	0.0176432	514.679	254.673	535	245	hsa:23452	angiopoietin-like 2
ANGPTL4	-1.38281	0.383471	8.7897e-05	127.948	333.674	133	321	hsa:51129	angiopoietin-like 4
ANGPTL6	-0.111509	0.92562	0.987954	4.81008	5.19741	5	5	hsa:83854	angiopoietin-like 6
ANK1	1.23302	2.35058	0.0030821	244.352	103.948	254	100	hsa:286	ankyrin 1, erythrocytic
ANK2	-1.21794	0.429896	0.00710838	81.7714	190.225	85	183	hsa:287	ankyrin 2, neuronal
ANK3	-1.79552	0.288067	7.25199e-11	452.148	1569.62	470	1510	hsa:288	ankyrin 3, node of Ranvier (ankyrin G)
ANKAR	1.19726	2.29303	0.388405	54.835	23.9081	57	23	hsa:150709	ankyrin and armadillo repeat containing
ANKDD1A	-0.969254	0.51077	0.876448	15.3923	30.145	16	29	hsa:348094	ankyrin repeat and death domain containing 1A
ANKDD1B	0.624828	1.54203	0.966562	19.2403	12.4738	20	12	hsa:728780	ankyrin repeat and death domain containing 1B
ANKEF1	0.650205	1.56939	0.665188	541.616	345.108	563	332	hsa:63926	ankyrin repeat and EF-hand domain containing 1
ANKFN1	-1.8264	0.281967	0.439607	6.73412	23.9081	7	23	hsa:162282	ankyrin-repeat and fibronectin type III domain containing 1
ANKFY1	0.517227	1.4312	0.918505	2033.7	1420.97	2114	1367	hsa:51479	ankyrin repeat and FYVE domain containing 1
ANKH	0.0360583	1.02531	0.983268	365.566	356.543	380	343	hsa:56172	ANKH inorganic pyrophosphate transport regulator
ANKHD1	-0.280428	0.823347	0.982349	1132.29	1375.24	1177	1323	hsa:54882	ankyrin repeat and KH domain containing 1
ANKHD1-EIF4EBP3	-0.29713	0.81387	0.980289	1080.35	1327.42	1123	1277	hsa:404734	ANKHD1-EIF4EBP3 readthrough
ANKIB1	-0.294033	0.815619	0.983281	1414.16	1733.86	1470	1668	hsa:54467	ankyrin repeat and IBR domain containing 1
ANKLE1	-1.2686	0.415063	0.713472	12.5062	30.145	13	29	hsa:126549	ankyrin repeat and LEM domain containing 1
ANKLE2	-0.00461581	0.996806	0.99465	2661.9	2670.43	2767	2569	hsa:23141	ankyrin repeat and LEM domain containing 2
ANKMY1	0.446243	1.36249	0.92137	254.934	187.107	265	180	hsa:51281	ankyrin repeat and MYND domain containing 1
ANKMY2	-0.185338	0.879443	0.982165	532.957	606.018	554	583	hsa:57037	ankyrin repeat and MYND domain containing 2
ANKRA2	-0.851385	0.554252	0.180635	203.948	367.977	212	354	hsa:57763	ankyrin repeat, family A (RFXANK-like), 2
ANKRD1	1.37199	2.58828	0.928572	13.4682	5.19741	14	5	hsa:27063	ankyrin repeat domain 1 (cardiac muscle)
ANKRD10	0.0428057	1.03012	0.984307	426.174	413.714	443	398	hsa:55608	ankyrin repeat domain 10
ANKRD11	0.33036	1.25733	0.985623	3262.2	2594.55	3391	2496	hsa:29123	ankyrin repeat domain 11
ANKRD12	-0.512325	0.701092	0.894273	676.298	964.64	703	928	hsa:23253	ankyrin repeat domain 12
ANKRD13A	-0.958694	0.514523	0.0258097	454.072	882.521	472	849	hsa:88455	ankyrin repeat domain 13A
ANKRD13B	-0.0182323	0.987442	0.985441	475.236	481.281	494	463	hsa:124930	ankyrin repeat domain 13B
ANKRD13C	-0.521	0.696889	0.869584	302.073	433.464	314	417	hsa:81573	ankyrin repeat domain 13C
ANKRD13D	-0.13895	0.90818	0.983766	505.059	556.123	525	535	hsa:338692	ankyrin repeat domain 13 family, member D
ANKRD16	0.0852956	1.06091	0.974664	90.4296	85.2376	94	82	hsa:54522	ankyrin repeat domain 16
ANKRD17	0.00374563	1.0026	0.994737	2738.86	2731.76	2847	2628	hsa:26057	ankyrin repeat domain 17
ANKRD18A	-1.00168	0.499417	0.0179619	275.137	550.926	286	530	hsa:253650	ankyrin repeat domain 18A
ANKRD18B	0.106428	1.07656	0.974425	54.835	50.9347	57	49	hsa:441459	ankyrin repeat domain 18B
ANKRD18CP	-0.293305	0.816031	0.962697	78.8854	96.6719	82	93	hsa:100287922	ankyrin repeat domain 18C, pseudogene
ANKRD20A5P	-0.924862	0.526731	0.323256	67.3412	127.856	70	123	hsa:440482	ankyrin repeat domain 20 family, member A5, pseudogene
ANKRD20A7P	-0.0121875	0.991588	0.981617	14.4303	14.5528	15	14		ankyrin repeat domain 20 family, member A7, pseudogene
ANKRD23	-0.401171	0.757244	0.953163	51.9489	68.6059	54	66	hsa:200539	ankyrin repeat domain 23
ANKRD24	-1.07809	0.473656	0.0462682	83.6955	176.712	87	170	hsa:170961	ankyrin repeat domain 24
ANKRD26	-0.364927	0.776508	0.948889	165.467	213.094	172	205	hsa:22852	ankyrin repeat domain 26
ANKRD27	-0.329073	0.796048	0.979994	1455.53	1828.45	1513	1759	hsa:84079	ankyrin repeat domain 27 (VPS9 domain)
ANKRD28	-0.0885724	0.940453	0.986425	604.147	642.4	628	618	hsa:23243	ankyrin repeat domain 28
ANKRD29	-0.394221	0.7609	0.944052	306.883	403.319	319	388	hsa:147463	ankyrin repeat domain 29
ANKRD31	-1.33112	0.397461	0.97268	2.88605	7.27638	3	7	hsa:256006	ankyrin repeat domain 31
ANKRD33B	-1.41928	0.373898	2.1499e-05	155.847	416.833	162	401	hsa:651746	ankyrin repeat domain 33B
ANKRD34A	-1.53982	0.343929	0.300059	12.5062	36.3819	13	35	hsa:284615	ankyrin repeat domain 34A
ANKRD36	-0.852272	0.553912	0.164152	230.884	416.833	240	401	hsa:375248	ankyrin repeat domain 36
ANKRD36B	-0.980846	0.506682	0.184976	72.1513	142.409	75	137	hsa:57730	ankyrin repeat domain 36B
ANKRD36C	-1.40165	0.378496	5.44332e-05	131.796	348.227	137	335	hsa:400986	ankyrin repeat domain 36C
ANKRD37	-0.111572	0.925579	0.98603	6.73412	7.27638	7	7	hsa:353322	ankyrin repeat domain 37
ANKRD39	0.322335	1.25035	0.958111	122.176	97.7114	127	94	hsa:51239	ankyrin repeat domain 39
ANKRD40	0.0293676	1.02056	0.99172	1352.6	1325.34	1406	1275	hsa:91369	ankyrin repeat domain 40
ANKRD42	-0.768972	0.586836	0.369129	218.378	372.135	227	358	hsa:338699	ankyrin repeat domain 42
ANKRD44	-0.159799	0.89515	0.972652	56.759	63.4084	59	61	hsa:91526	ankyrin repeat domain 44
ANKRD45	-0.551964	0.682091	0.969161	13.4682	19.7502	14	19	hsa:339416	ankyrin repeat domain 45
ANKRD46	0.571379	1.48594	0.835951	219.34	147.607	228	142	hsa:157567	ankyrin repeat domain 46
ANKRD49	-0.280173	0.823492	0.96551	209.72	254.673	218	245	hsa:54851	ankyrin repeat domain 49
ANKRD50	-0.272616	0.827817	0.970671	342.478	413.714	356	398	hsa:57182	ankyrin repeat domain 50
ANKRD52	0.567075	1.48152	0.915771	4903.4	3309.71	5097	3184	hsa:283373	ankyrin repeat domain 52
ANKRD54	0.537857	1.45181	0.863411	241.466	166.317	251	160	hsa:129138	ankyrin repeat domain 54
ANKRD6	-0.121188	0.91943	0.980105	292.453	318.082	304	306	hsa:22881	ankyrin repeat domain 6
ANKRD61	-0.917324	0.52949	0.980286	3.84807	7.27638	4	7	hsa:100310846	ankyrin repeat domain 61
ANKRD9	-1.00068	0.499764	0.0139254	389.617	779.612	405	750	hsa:122416	ankyrin repeat domain 9
ANKS1A	-0.275932	0.825916	0.977897	702.272	850.297	730	818	hsa:23294	ankyrin repeat and sterile alpha motif domain containing 1A
ANKS3	-0.0867455	0.941645	0.979151	224.15	238.042	233	229	hsa:124401	ankyrin repeat and sterile alpha motif domain containing 3
ANKS4B	0.0628591	1.04453	0.986822	633.007	606.018	658	583	hsa:257629	ankyrin repeat and sterile alpha motif domain containing 4B
ANKS6	0.313953	1.24311	0.972615	828.297	666.308	861	641	hsa:203286	ankyrin repeat and sterile alpha motif domain containing 6
ANKZF1	-0.710735	0.611009	0.487523	557.008	911.626	579	877	hsa:55139	ankyrin repeat and zinc finger domain containing 1
ANLN	0.783784	1.72164	0.349166	3343.01	1941.75	3475	1868	hsa:54443	anillin, actin binding protein
ANO1	-0.229051	0.853196	0.969414	56.759	66.5269	59	64	hsa:55107	anoctamin 1, calcium activated chloride channel
ANO10	-0.203775	0.868276	0.989377	1547.89	1782.71	1609	1715	hsa:55129	anoctamin 10
ANO3	-0.659008	0.633314	0.929881	25.0124	39.5003	26	38	hsa:63982	anoctamin 3
ANO5	-0.637586	0.642788	0.937404	24.0504	37.4214	25	36	hsa:203859	anoctamin 5
ANO6	-0.466445	0.723746	0.96972	3976.02	5493.67	4133	5285	hsa:196527	anoctamin 6
ANO7	0.106891	1.0769	0.974185	61.5691	57.1716	64	55	hsa:50636	anoctamin 7
ANO7P1	0.229169	1.17216	0.978967	18.2783	15.5922	19	15	hsa:101927546	anoctamin 7 pseudogene 1
ANO8	-0.874259	0.545534	0.107508	301.111	551.965	313	531	hsa:57719	anoctamin 8
ANO9	-1.50374	0.352638	1.26346e-07	1093.81	3101.82	1137	2984	hsa:338440	anoctamin 9
ANP32A	-0.0298046	0.979553	0.99433	2439.67	2490.6	2536	2396	hsa:8125	acidic (leucine-rich) nuclear phosphoprotein 32 family, member A
ANP32A-IT1	-0.153507	0.899062	0.975147	32.7086	36.3819	34	35	hsa:80035	ANP32A intronic transcript 1 (non-protein coding)
ANP32B	0.406433	1.3254	0.976184	3481.54	2626.77	3619	2527	hsa:10541	acidic (leucine-rich) nuclear phosphoprotein 32 family, member B
ANP32C	-0.333608	0.793549	0.985533	5.7721	7.27638	6	7	hsa:23520	acidic (leucine-rich) nuclear phosphoprotein 32 family, member C
ANP32E	-0.0361953	0.975223	0.993555	1999.07	2049.86	2078	1972	hsa:81611	acidic (leucine-rich) nuclear phosphoprotein 32 family, member E
ANPEP	1.35019	2.54946	9.31283e-06	4452.21	1746.33	4628	1680	hsa:290	alanyl (membrane) aminopeptidase
ANTXR2	-0.632556	0.645032	0.713956	685.918	1063.39	713	1023	hsa:118429	anthrax toxin receptor 2
ANXA1	-0.00922564	0.993626	0.997349	7784.64	7834.58	8092	7537	hsa:301	annexin A1
ANXA10	-1.26889	0.41498	0.000517442	146.227	352.385	152	339	hsa:11199	annexin A10
ANXA11	-0.229969	0.852653	0.988569	1621.96	1902.25	1686	1830	hsa:311	annexin A11
ANXA13	0.612317	1.52871	0.789955	214.53	140.33	223	135	hsa:312	annexin A13
ANXA2	-0.0460484	0.968586	0.998897	29266.5	30215.7	30422	29068	hsa:302	annexin A2
ANXA2P2	-0.0273488	0.981222	0.993006	1744.14	1777.52	1813	1710	hsa:304	annexin A2 pseudogene 2
ANXA2R	-1.16993	0.444443	0.834349	11.5442	25.9871	12	25	hsa:389289	annexin A2 receptor
ANXA3	1.7796	3.43331	5.72736e-07	246.276	71.7243	256	69	hsa:306	annexin A3
ANXA4	-0.0646369	0.956186	0.995399	3504.63	3665.22	3643	3526	hsa:307	annexin A4
ANXA5	-0.058058	0.960556	0.996758	5926.99	6170.37	6161	5936	hsa:308	annexin A5
ANXA6	-1.88095	0.271504	9.13805e-08	63.4931	233.884	66	225	hsa:309	annexin A6
ANXA7	0.270159	1.20594	0.986363	1973.1	1636.15	2051	1574	hsa:310	annexin A7
ANXA8	2.69172	6.46082	0.156713	20.2024	3.11845	21	3	hsa:653145	annexin A8
ANXA8L1	3.19788	9.17611	0.763423	9.62017	1.03948	10	1	hsa:728113	annexin A8-like 1
ANXA9	-0.317123	0.802669	0.964412	352.098	438.662	366	422	hsa:8416	annexin A9
AOAH	-1.85801	0.275856	5.3703e-08	73.1133	265.068	76	255	hsa:313	acyloxyacyl hydrolase (neutrophil)
AOC1	-3.26828	0.103789	0.751405	0.962017	9.35534	1	9	hsa:26	amine oxidase, copper containing 1
AOC2	-1.75515	0.296243	0.00180963	23.0884	77.9612	24	75	hsa:314	amine oxidase, copper containing 2 (retina-specific)
AOC3	-1.7623	0.294778	0.533417	6.73412	22.8686	7	22	hsa:8639	amine oxidase, copper containing 3
AOX1	0.57624	1.49096	0.900784	83.6955	56.1321	87	54	hsa:316	aldehyde oxidase 1
AP1AR	-0.418306	0.748303	0.938033	381.921	510.386	397	491	hsa:55435	adaptor-related protein complex 1 associated regulatory protein
AP1B1	-0.163159	0.893068	0.98913	1192.9	1335.74	1240	1285	hsa:162	adaptor-related protein complex 1, beta 1 subunit
AP1G1	-0.263847	0.832864	0.984297	1211.18	1454.24	1259	1399	hsa:164	adaptor-related protein complex 1, gamma 1 subunit
AP1G2	0.0812123	1.05791	0.986772	660.906	624.729	687	601	hsa:8906	adaptor-related protein complex 1, gamma 2 subunit
AP1M1	0.0185246	1.01292	0.988864	802.322	792.086	834	762	hsa:8907	adaptor-related protein complex 1, mu 1 subunit
AP1M2	0.795149	1.73526	0.248882	1067.84	615.374	1110	592	hsa:10053	adaptor-related protein complex 1, mu 2 subunit
AP1S1	-0.275904	0.825933	0.988266	2203.02	2667.31	2290	2566	hsa:1174	adaptor-related protein complex 1, sigma 1 subunit
AP1S2	0.503561	1.41771	0.906197	138.53	97.7114	144	94	hsa:8905	adaptor-related protein complex 1, sigma 2 subunit
AP1S3	0.515685	1.42967	0.884126	215.492	150.725	224	145	hsa:130340	adaptor-related protein complex 1, sigma 3 subunit
AP2A1	-0.226807	0.854524	0.990433	2131.83	2494.76	2216	2400	hsa:160	adaptor-related protein complex 2, alpha 1 subunit
AP2A2	-0.921642	0.527908	0.0696362	229.922	435.543	239	419	hsa:161	adaptor-related protein complex 2, alpha 2 subunit
AP2B1	-0.122756	0.918431	0.99458	3135.21	3413.66	3259	3284	hsa:163	adaptor-related protein complex 2, beta 1 subunit
AP2M1	0.16897	1.12426	0.993223	3003.42	2671.47	3122	2570	hsa:1173	adaptor-related protein complex 2, mu 1 subunit
AP2S1	0.328206	1.25545	0.979449	1723.93	1373.16	1792	1321	hsa:1175	adaptor-related protein complex 2, sigma 1 subunit
AP3B1	0.0975305	1.06994	0.988566	911.992	852.376	948	820	hsa:8546	adaptor-related protein complex 3, beta 1 subunit
AP3D1	-0.0936282	0.937163	0.994451	2777.34	2963.57	2887	2851	hsa:8943	adaptor-related protein complex 3, delta 1 subunit
AP3M1	0.51556	1.42955	0.894854	1031.28	721.401	1072	694	hsa:26985	adaptor-related protein complex 3, mu 1 subunit
AP3M2	0.365415	1.28825	0.951032	334.782	259.871	348	250	hsa:10947	adaptor-related protein complex 3, mu 2 subunit
AP3S1	-0.103012	0.931087	0.984427	479.084	514.544	498	495	hsa:1176	adaptor-related protein complex 3, sigma 1 subunit
AP3S2	-0.0655071	0.955609	0.984293	427.136	446.978	444	430	hsa:10239	adaptor-related protein complex 3, sigma 2 subunit
AP4B1	0.363071	1.28616	0.950008	260.707	202.699	271	195	hsa:10717	adaptor-related protein complex 4, beta 1 subunit
AP4E1	-0.218324	0.859563	0.975306	313.618	364.858	326	351	hsa:23431	adaptor-related protein complex 4, epsilon 1 subunit
AP4M1	0.150211	1.10973	0.98256	509.869	459.451	530	442	hsa:9179	adaptor-related protein complex 4, mu 1 subunit
AP4S1	-0.863449	0.549637	0.894909	18.2783	33.2634	19	32	hsa:11154	adaptor-related protein complex 4, sigma 1 subunit
AP5B1	0.398125	1.31779	0.957313	1008.19	765.059	1048	736	hsa:91056	adaptor-related protein complex 5, beta 1 subunit
AP5M1	-0.167666	0.890282	0.980939	413.667	464.649	430	447	hsa:55745	adaptor-related protein complex 5, mu 1 subunit
AP5S1	1.34117	2.53356	0.000255899	321.314	126.817	334	122	hsa:55317	adaptor-related protein complex 5, sigma 1 subunit
AP5Z1	0.299268	1.23052	0.980404	1373.76	1116.4	1428	1074	hsa:9907	adaptor-related protein complex 5, zeta 1 subunit
APAF1	-0.877869	0.544171	0.0909698	395.389	726.598	411	699	hsa:317	apoptotic peptidase activating factor 1
APBA3	-0.166173	0.891204	0.976949	250.124	280.66	260	270	hsa:9546	amyloid beta (A4) precursor protein-binding, family A, member 3
APBB1	-0.0475942	0.967548	0.975046	66.3792	68.6059	69	66	hsa:322	amyloid beta (A4) precursor protein-binding, family B, member 1 (Fe65)
APBB1IP	1.36422	2.57437	0.000236003	294.377	114.343	306	110	hsa:54518	amyloid beta (A4) precursor protein-binding, family B, member 1 interacting protein
APBB2	-0.06603	0.955263	0.984369	431.946	452.175	449	435	hsa:323	amyloid beta (A4) precursor protein-binding, family B, member 2
APBB3	-0.368024	0.774843	0.95385	69.2652	89.3955	72	86	hsa:10307	amyloid beta (A4) precursor protein-binding, family B, member 3
APC	0.0439182	1.03091	0.984242	423.287	410.596	440	395	hsa:324	adenomatous polyposis coli
APC2	1.88574	3.69542	0.781732	15.3923	4.15793	16	4	hsa:10297	adenomatosis polyposis coli 2
APEH	0.287028	1.22012	0.980199	1187.13	972.956	1234	936	hsa:327	acylaminoacyl-peptide hydrolase
APEX1	0.341272	1.26687	0.981342	2370.41	1871.07	2464	1800	hsa:328	APEX nuclease (multifunctional DNA repair enzyme) 1
APEX2	0.351735	1.27609	0.971218	1204.45	943.85	1252	908	hsa:27301	APEX nuclease (apurinic/apyrimidinic endonuclease) 2
APH1A	0.108195	1.07788	0.995431	4218.44	3913.65	4385	3765	hsa:51107	APH1A gamma secretase subunit
APH1B	-0.00693516	0.995204	0.982152	302.073	303.529	314	292	hsa:83464	APH1B gamma secretase subunit
API5	0.0468361	1.033	0.993828	2236.69	2165.24	2325	2083	hsa:8539	apoptosis inhibitor 5
APIP	-0.0377305	0.974186	0.988296	731.133	750.507	760	722	hsa:51074	APAF1 interacting protein
APITD1	0.183156	1.13537	0.971326	114.48	100.83	119	97	hsa:378708	apoptosis-inducing, TAF9-like domain 1
APITD1-CORT	0.562403	1.47673	0.915868	72.1513	48.8557	75	47	hsa:100526739	APITD1-CORT readthrough
APLF	-1.20456	0.433902	0.233795	28.8605	66.5269	30	64	hsa:200558	aprataxin and PNKP like factor
APLN	1.51963	2.86718	0.516289	29.8225	10.3948	31	10	hsa:8862	apelin
APLP1	-0.182103	0.881417	0.971318	96.2017	109.146	100	105	hsa:333	amyloid beta (A4) precursor-like protein 1
APLP2	-0.0816889	0.944951	0.99873	25067.3	26527.6	26057	25520	hsa:334	amyloid beta (A4) precursor-like protein 2
APMAP	0.0952153	1.06822	0.995307	3873.08	3625.72	4026	3488	hsa:57136	adipocyte plasma membrane associated protein
APOA1	0.324203	1.25197	0.975396	22.1264	17.6712	23	17	hsa:335	apolipoprotein A-I
APOA4	-1.29535	0.407438	0.771336	10.5822	25.9871	11	25	hsa:337	apolipoprotein A-IV
APOB	0.981212	1.97412	0.0184012	1202.52	609.137	1250	586	hsa:338	apolipoprotein B
APOBEC1	2.02368	4.0662	0.444662	21.1644	5.19741	22	5	hsa:339	apolipoprotein B mRNA editing enzyme, catalytic polypeptide 1
APOBEC3B	1.02879	2.04031	0.016506	455.996	223.489	474	215	hsa:9582	apolipoprotein B mRNA editing enzyme, catalytic polypeptide-like 3B
APOBEC3C	0.132493	1.09619	0.973823	117.366	107.067	122	103	hsa:27350	apolipoprotein B mRNA editing enzyme, catalytic polypeptide-like 3C
APOBEC3D	-0.825166	0.564417	0.869256	24.0504	42.6188	25	41	hsa:140564	apolipoprotein B mRNA editing enzyme, catalytic polypeptide-like 3D
APOBEC3F	-0.780365	0.582219	0.812087	37.5187	64.4479	39	62	hsa:200316	apolipoprotein B mRNA editing enzyme, catalytic polypeptide-like 3F
APOBEC3G	-0.526514	0.69423	0.964979	17.3163	24.9476	18	24	hsa:60489	apolipoprotein B mRNA editing enzyme, catalytic polypeptide-like 3G
APOBR	-1.64676	0.319356	0.366854	9.62017	30.145	10	29	hsa:55911	apolipoprotein B receptor
APOC1	-0.228894	0.853289	0.979961	568.552	666.308	591	641	hsa:341	apolipoprotein C-I
APOC1P1	1.30056	2.46325	0.972091	7.69614	3.11845	8	3	hsa:342	apolipoprotein C-I pseudogene 1
APOC2	-0.596144	0.66152	0.983886	4.81008	7.27638	5	7	hsa:344	apolipoprotein C-II
APOC4-APOC2	-0.788541	0.578929	0.979903	4.81008	8.31586	5	8	hsa:100533990	APOC4-APOC2 readthrough (NMD candidate)
APOD	-1.86526	0.274474	0.25394	7.69614	28.066	8	27	hsa:347	apolipoprotein D
APOE	0.903355	1.87041	0.0764628	3513.29	1878.35	3652	1807	hsa:348	apolipoprotein E
APOH	0.372291	1.29441	0.966827	1188.09	917.863	1235	883	hsa:350	apolipoprotein H (beta-2-glycoprotein I)
APOL1	-0.471067	0.721431	0.934603	1003.38	1390.83	1043	1338	hsa:8542	apolipoprotein L, 1
APOL2	-0.254938	0.838023	0.980245	728.247	869.008	757	836	hsa:23780	apolipoprotein L, 2
APOL3	-1.05871	0.480062	0.858862	13.4682	28.066	14	27	hsa:80833	apolipoprotein L, 3
APOL6	-1.13123	0.456526	0.00110531	494.477	1083.14	514	1042	hsa:80830	apolipoprotein L, 6
APOLD1	-2.91746	0.13236	4.02324e-06	7.69614	58.211	8	56	hsa:81575	apolipoprotein L domain containing 1
APOO	0.464426	1.37977	0.919642	157.771	114.343	164	110	hsa:79135	apolipoprotein O
APOOL	-0.224939	0.855631	0.980947	612.805	716.204	637	689	hsa:139322	apolipoprotein O-like
APOPT1	-0.159909	0.895081	0.977421	254.934	284.818	265	274	hsa:84334	apoptogenic 1, mitochondrial
APP	-0.209085	0.865085	0.997278	13284.5	15356.3	13809	14773	hsa:351	amyloid beta (A4) precursor protein
APPBP2	-0.246764	0.842785	0.976422	460.806	546.768	479	526	hsa:10513	amyloid beta precursor protein (cytoplasmic tail) binding protein 2
APPL1	-0.0562915	0.961733	0.985336	484.857	504.149	504	485	hsa:26060	adaptor protein, phosphotyrosine interaction, PH domain and leucine zipper containing 1
APPL2	0.141658	1.10317	0.991312	1749.91	1586.25	1819	1526	hsa:55198	adaptor protein, phosphotyrosine interaction, PH domain and leucine zipper containing 2
APRT	0.743367	1.67408	0.400883	664.754	397.082	691	382	hsa:353	adenine phosphoribosyltransferase
APTR	-0.24197	0.84559	0.967419	122.176	144.488	127	139	hsa:100505854	Alu-mediated CDKN1A/p21 transcriptional regulator (non-protein coding)
APTX	0.42966	1.34692	0.947613	1066.88	792.086	1109	762	hsa:54840	aprataxin
AQP1	0.236096	1.1778	0.975559	26.9365	22.8686	28	22	hsa:358	aquaporin 1 (Colton blood group)
AQP11	0.343864	1.26915	0.965367	46.1768	36.3819	48	35	hsa:282679	aquaporin 11
AQP3	-0.399942	0.757889	0.942785	100.05	132.014	104	127	hsa:360	aquaporin 3 (Gill blood group)
AQP6	-0.695261	0.617598	0.984713	3.84807	6.2369	4	6	hsa:363	aquaporin 6, kidney specific
AQP7	-3.52242	0.0870256	0	52.9109	608.097	55	585	hsa:364	aquaporin 7
AQP7P1	-2.58799	0.166317	0.0012667	6.73412	40.5398	7	39	hsa:375719	aquaporin 7 pseudogene 1
AQP7P5	-0.596144	0.66152	0.983886	4.81008	7.27638	5	7	hsa:102724655	putative aquaporin-7-like protein 3-like
AQR	0.115382	1.08326	0.988914	1030.32	951.127	1071	915	hsa:9716	aquarius intron-binding spliceosomal factor
AR	-0.177431	0.884276	0.993209	2766.76	3128.84	2876	3010	hsa:367	androgen receptor
ARAF	0.530735	1.44466	0.895267	1501.71	1039.48	1561	1000	hsa:369	A-Raf proto-oncogene, serine/threonine kinase
ARAP1	-0.301187	0.811585	0.988763	2940.89	3623.64	3057	3486	hsa:116985	ArfGAP with RhoGAP domain, ankyrin repeat and PH domain 1
ARAP3	-0.0818577	0.94484	0.979583	234.732	248.436	244	239	hsa:64411	ArfGAP with RhoGAP domain, ankyrin repeat and PH domain 3
ARC	-0.739489	0.598951	0.921171	21.1644	35.3424	22	34	hsa:23237	activity-regulated cytoskeleton-associated protein
ARCN1	-0.00941385	0.993496	0.996001	4173.23	4200.55	4338	4041	hsa:372	archain 1
AREG	0.557763	1.47198	0.832241	549.312	373.174	571	359	hsa:374	amphiregulin
AREL1	0.0572208	1.04046	0.987722	713.817	686.059	742	660	hsa:9870	apoptosis resistant E3 ubiquitin protein ligase 1
ARF1	-0.0108576	0.992502	0.996798	5854.84	5899.06	6086	5675	hsa:375	ADP-ribosylation factor 1
ARF3	-0.46003	0.726971	0.970034	3692.22	5078.91	3838	4886	hsa:377	ADP-ribosylation factor 3
ARF4	-0.305877	0.80895	0.983487	1616.19	1997.89	1680	1922	hsa:378	ADP-ribosylation factor 4
ARF5	0.173574	1.12785	0.986082	916.802	812.875	953	782	hsa:381	ADP-ribosylation factor 5
ARF6	0.00943404	1.00656	0.991932	1385.3	1376.28	1440	1324	hsa:382	ADP-ribosylation factor 6
ARFGAP1	-0.43203	0.741218	0.960802	1536.34	2072.73	1597	1994	hsa:55738	ADP-ribosylation factor GTPase activating protein 1
ARFGAP2	0.316637	1.24542	0.973325	906.22	727.638	942	700	hsa:84364	ADP-ribosylation factor GTPase activating protein 2
ARFGAP3	-0.357654	0.780433	0.962979	584.906	749.467	608	721	hsa:26286	ADP-ribosylation factor GTPase activating protein 3
ARFGEF1	-0.284215	0.821188	0.988034	2287.68	2785.81	2378	2680	hsa:10565	ADP-ribosylation factor guanine nucleotide-exchange factor 1 (brefeldin A-inhibited)
ARFGEF2	-0.0782642	0.947197	0.995269	3440.17	3631.95	3576	3494	hsa:10564	ADP-ribosylation factor guanine nucleotide-exchange factor 2 (brefeldin A-inhibited)
ARFGEF3	-0.795355	0.576201	0.239607	747.487	1297.27	777	1248	hsa:57221	KIAA1244
ARFIP1	-0.389932	0.763166	0.952683	515.641	675.664	536	650	hsa:27236	ADP-ribosylation factor interacting protein 1
ARFIP2	-0.132721	0.91211	0.987812	853.309	935.534	887	900	hsa:23647	ADP-ribosylation factor interacting protein 2
ARFRP1	-0.246234	0.843094	0.97224	295.339	350.306	307	337	hsa:10139	ADP-ribosylation factor related protein 1
ARG2	-1.59616	0.330757	0.447354	9.62017	29.1055	10	28	hsa:384	arginase 2
ARGLU1	-0.489788	0.71213	0.913286	712.855	1001.02	741	963	hsa:55082	arginine and glutamate rich 1
ARHGAP1	0.141217	1.10284	0.988739	1124.6	1019.73	1169	981	hsa:392	Rho GTPase activating protein 1
ARHGAP10	0.419819	1.33776	0.943995	739.791	553.005	769	532	hsa:79658	Rho GTPase activating protein 10
ARHGAP11A	-0.0718322	0.951429	0.975458	105.822	111.225	110	107	hsa:9824	Rho GTPase activating protein 11A
ARHGAP11B	0.627886	1.5453	0.715756	695.538	450.096	723	433	hsa:89839	Rho GTPase activating protein 11B
ARHGAP12	-0.390814	0.762699	0.965838	1117.86	1465.67	1162	1410	hsa:94134	Rho GTPase activating protein 12
ARHGAP17	-0.44553	0.734315	0.944667	931.232	1268.17	968	1220	hsa:55114	Rho GTPase activating protein 17
ARHGAP18	-0.0796169	0.946309	0.981561	305.921	323.279	318	311	hsa:93663	Rho GTPase activating protein 18
ARHGAP19	-0.184472	0.879971	0.971476	111.594	126.817	116	122	hsa:84986	Rho GTPase activating protein 19
ARHGAP19-SLIT1	0.286704	1.21985	0.973928	27.8985	22.8686	29	22	hsa:100533184	ARHGAP19-SLIT1 readthrough (NMD candidate)
ARHGAP20	-5.09725	0.029213	6.18565e-06	0.962017	33.2634	1	32	hsa:57569	Rho GTPase activating protein 20
ARHGAP21	-0.00178429	0.998764	0.996075	4300.22	4305.54	4470	4142	hsa:57584	Rho GTPase activating protein 21
ARHGAP22	-0.941407	0.520725	0.867221	17.3163	33.2634	18	32	hsa:58504	Rho GTPase activating protein 22
ARHGAP23	-0.068656	0.953526	0.975289	98.1257	102.909	102	99	hsa:57636	Rho GTPase activating protein 23
ARHGAP23P1	-0.52626	0.694352	0.978181	8.65815	12.4738	9	12		Rho GTPase activating protein 23 pseudogene 1
ARHGAP24	-0.943946	0.519809	0.11786	118.328	227.647	123	219	hsa:83478	Rho GTPase activating protein 24
ARHGAP25	0.347576	1.27242	0.970191	31.7466	24.9476	33	24	hsa:9938	Rho GTPase activating protein 25
ARHGAP26	-0.41416	0.750456	0.960217	1146.72	1528.04	1192	1470	hsa:23092	Rho GTPase activating protein 26
ARHGAP27	0.389105	1.30958	0.954104	72.1513	55.0926	75	53	hsa:201176	Rho GTPase activating protein 27
ARHGAP28	0.88795	1.85054	0.863154	38.4807	20.7897	40	20	hsa:79822	Rho GTPase activating protein 28
ARHGAP29	-0.514901	0.699841	0.910018	1115.94	1594.57	1160	1534	hsa:9411	Rho GTPase activating protein 29
ARHGAP32	-0.348698	0.785293	0.97488	1190.98	1516.61	1238	1459	hsa:9743	Rho GTPase activating protein 32
ARHGAP33	-0.033342	0.977154	0.979196	200.1	204.778	208	197	hsa:115703	Rho GTPase activating protein 33
ARHGAP35	-0.236774	0.848641	0.994162	4972.67	5859.56	5169	5637	hsa:2909	Rho GTPase activating protein 35
ARHGAP39	-0.445692	0.734232	0.923347	321.314	437.622	334	421	hsa:80728	Rho GTPase activating protein 39
ARHGAP4	-0.931458	0.524328	0.0507143	286.681	546.768	298	526	hsa:393	Rho GTPase activating protein 4
ARHGAP40	2.05294	4.1495	0.930932	8.65815	2.07897	9	2	hsa:343578	Rho GTPase activating protein 40
ARHGAP42	-1.20963	0.43238	0.000401256	287.643	665.269	299	640	hsa:143872	Rho GTPase activating protein 42
ARHGAP44	-0.581089	0.668459	0.925033	37.5187	56.1321	39	54	hsa:9912	Rho GTPase activating protein 44
ARHGAP5	-0.76972	0.586531	0.37403	1809.55	3085.18	1881	2968	hsa:394	Rho GTPase activating protein 5
ARHGAP5-AS1	-0.685596	0.621749	0.67635	126.024	202.699	131	195	hsa:84837	ARHGAP5 antisense RNA 1 (head to head)
ARHGDIA	0.235353	1.17719	0.993404	4813.93	4089.33	5004	3934	hsa:396	Rho GDP dissociation inhibitor (GDI) alpha
ARHGDIB	0.364684	1.2876	0.949093	184.707	143.449	192	138	hsa:397	Rho GDP dissociation inhibitor (GDI) beta
ARHGEF1	-0.179803	0.882823	0.990072	1513.25	1714.11	1573	1649	hsa:9138	Rho guanine nucleotide exchange factor (GEF) 1
ARHGEF10	0.373379	1.29538	0.979902	13.4682	10.3948	14	10	hsa:9639	Rho guanine nucleotide exchange factor (GEF) 10
ARHGEF10L	-0.484862	0.714565	0.91832	756.145	1058.19	786	1018	hsa:55160	Rho guanine nucleotide exchange factor (GEF) 10-like
ARHGEF11	0.132349	1.09608	0.994293	3288.17	2999.95	3418	2886	hsa:9826	Rho guanine nucleotide exchange factor (GEF) 11
ARHGEF12	-0.452058	0.730999	0.97294	3912.52	5352.3	4067	5149	hsa:23365	Rho guanine nucleotide exchange factor (GEF) 12
ARHGEF16	-0.0552293	0.962441	0.987657	676.298	702.69	703	676	hsa:27237	Rho guanine nucleotide exchange factor (GEF) 16
ARHGEF17	-0.696433	0.617096	0.932452	21.1644	34.3029	22	33	hsa:9828	Rho guanine nucleotide exchange factor (GEF) 17
ARHGEF18	-0.0733386	0.950436	0.989385	915.84	963.6	952	927	hsa:23370	Rho/Rac guanine nucleotide exchange factor (GEF) 18
ARHGEF19	0.127047	1.09206	0.975618	170.277	155.922	177	150	hsa:128272	Rho guanine nucleotide exchange factor (GEF) 19
ARHGEF2	-0.0218313	0.984982	0.994705	2707.12	2748.39	2814	2644	hsa:9181	Rho/Rac guanine nucleotide exchange factor (GEF) 2
ARHGEF25	-0.695261	0.617598	0.984713	3.84807	6.2369	4	6	hsa:115557	Rho guanine nucleotide exchange factor (GEF) 25
ARHGEF26	-0.459531	0.727223	0.956106	31.7466	43.6583	33	42	hsa:26084	Rho guanine nucleotide exchange factor (GEF) 26
ARHGEF28	0.0450608	1.03173	0.991608	1354.52	1312.87	1408	1263	hsa:64283	Rho guanine nucleotide exchange factor (GEF) 28
ARHGEF3	0.0790893	1.05635	0.98543	543.54	514.544	565	495	hsa:50650	Rho guanine nucleotide exchange factor (GEF) 3
ARHGEF33	0.472585	1.38759	0.9833	8.65815	6.2369	9	6	hsa:100271715	Rho guanine nucleotide exchange factor (GEF) 33
ARHGEF34P	-0.122258	0.918749	0.979255	262.631	285.858	273	275	hsa:728377	Rho guanine nucleotide exchange factor (GEF) 34, pseudogene
ARHGEF35	0.0104738	1.00729	0.97889	189.517	188.146	197	181	hsa:445328	Rho guanine nucleotide exchange factor (GEF) 35
ARHGEF37	-0.385475	0.765527	0.943662	193.365	252.594	201	243	hsa:389337	Rho guanine nucleotide exchange factor (GEF) 37
ARHGEF39	0.422727	1.34046	0.932313	351.136	261.95	365	252	hsa:84904	Rho guanine nucleotide exchange factor (GEF) 39
ARHGEF4	-0.646613	0.638778	0.670107	535.843	838.863	557	807	hsa:50649	Rho guanine nucleotide exchange factor (GEF) 4
ARHGEF40	0.137516	1.10001	0.989168	1182.32	1074.83	1229	1034	hsa:55701	Rho guanine nucleotide exchange factor (GEF) 40
ARHGEF5	-0.153308	0.899186	0.983035	493.515	548.847	513	528	hsa:7984	Rho guanine nucleotide exchange factor (GEF) 5
ARHGEF6	-0.673418	0.627019	0.613533	260.707	415.793	271	400	hsa:9459	Rac/Cdc42 guanine nucleotide exchange factor (GEF) 6
ARHGEF7	0.0674602	1.04787	0.984604	469.464	448.017	488	431	hsa:8874	Rho guanine nucleotide exchange factor (GEF) 7
ARHGEF9	-0.20807	0.865695	0.977012	348.25	402.28	362	387	hsa:23229	Cdc42 guanine nucleotide exchange factor (GEF) 9
ARID1A	0.274449	1.20953	0.983825	1523.83	1259.85	1584	1212	hsa:8289	AT rich interactive domain 1A (SWI-like)
ARID1B	0.213292	1.15933	0.981214	672.45	580.031	699	558	hsa:57492	AT rich interactive domain 1B (SWI1-like)
ARID2	0.14245	1.10378	0.984512	625.311	566.518	650	545	hsa:196528	AT rich interactive domain 2 (ARID, RFX-like)
ARID3A	0.165101	1.12124	0.975917	242.428	216.212	252	208	hsa:1820	AT rich interactive domain 3A (BRIGHT-like)
ARID3B	-0.0060218	0.995835	0.978516	177.011	177.752	184	171	hsa:10620	AT rich interactive domain 3B (BRIGHT-like)
ARID3C	-0.138673	0.908354	0.973616	50.9869	56.1321	53	54	hsa:138715	AT rich interactive domain 3C (BRIGHT-like)
ARID4A	-1.10541	0.46477	0.00413989	221.264	476.083	230	458	hsa:5926	AT rich interactive domain 4A (RBP1-like)
ARID4B	-0.622475	0.649556	0.736791	690.728	1063.39	718	1023	hsa:51742	AT rich interactive domain 4B (RBP1-like)
ARID5A	0.303292	1.23396	0.961562	234.732	190.225	244	183	hsa:10865	AT rich interactive domain 5A (MRF1-like)
ARID5B	-0.961172	0.51364	0.0235592	529.109	1030.13	550	991	hsa:84159	AT rich interactive domain 5B (MRF1-like)
ARIH1	0.0300264	1.02103	0.994168	2384.84	2335.72	2479	2247	hsa:25820	ariadne RBR E3 ubiquitin protein ligase 1
ARIH2	0.155505	1.11381	0.990397	1587.33	1425.13	1650	1371	hsa:10425	ariadne RBR E3 ubiquitin protein ligase 2
ARIH2P1	-0.111546	0.925596	0.986938	5.7721	6.2369	6	6		ariadne homolog 2 pseudogene 1
ARL1	-0.431964	0.741252	0.957522	1312.19	1770.24	1364	1703	hsa:400	ADP-ribosylation factor-like 1
ARL11	0.341923	1.26744	0.961988	60.6071	47.8162	63	46	hsa:115761	ADP-ribosylation factor-like 11
ARL13B	0.181993	1.13445	0.97624	292.453	257.792	304	248	hsa:200894	ADP-ribosylation factor-like 13B
ARL14	-0.131613	0.91281	0.97332	69.2652	75.8822	72	73	hsa:80117	ADP-ribosylation factor-like 14
ARL14EP	0.157564	1.1154	0.978195	310.731	278.581	323	268	hsa:120534	ADP-ribosylation factor-like 14 effector protein
ARL15	-0.696525	0.617057	0.892359	32.7086	53.0136	34	51	hsa:54622	ADP-ribosylation factor-like 15
ARL16	0.235445	1.17727	0.979563	679.184	576.913	706	555	hsa:339231	ADP-ribosylation factor-like 16
ARL17A	0.21004	1.15672	0.98106	14.4303	12.4738	15	12	hsa:51326	ADP-ribosylation factor-like 17A
ARL17B	0.151211	1.1105	0.980133	17.3163	15.5922	18	15	hsa:100506084	ADP-ribosylation factor-like 17B
ARL2	0.0899012	1.0643	0.988539	885.056	831.586	920	800	hsa:402	ADP-ribosylation factor-like 2
ARL2BP	0.988666	1.98435	0.0303406	443.49	223.489	461	215	hsa:23568	ADP-ribosylation factor-like 2 binding protein
ARL2-SNX15	-0.0797187	0.946242	0.981582	306.883	324.319	319	312	hsa:100528018	ARL2-SNX15 readthrough (NMD candidate)
ARL3	0.177121	1.13063	0.975063	238.58	211.015	248	203	hsa:403	ADP-ribosylation factor-like 3
ARL4A	0.271401	1.20698	0.975199	631.083	522.86	656	503	hsa:10124	ADP-ribosylation factor-like 4A
ARL4C	0.718237	1.64517	0.499133	1530.57	930.337	1591	895	hsa:10123	ADP-ribosylation factor-like 4C
ARL4D	-1.61409	0.326671	1.50218e-05	69.2652	212.054	72	204	hsa:379	ADP-ribosylation factor-like 4D
ARL5A	-0.00135399	0.999062	0.982998	339.592	339.911	353	327	hsa:26225	ADP-ribosylation factor-like 5A
ARL5B	-1.31427	0.40213	0.000106534	191.441	476.083	199	458	hsa:221079	ADP-ribosylation factor-like 5B
ARL6	-0.422863	0.745943	0.949595	51.9489	69.6453	54	67	hsa:84100	ADP-ribosylation factor-like 6
ARL6IP1	0.479433	1.3942	0.964496	5044.82	3618.44	5244	3481	hsa:23204	ADP-ribosylation factor-like 6 interacting protein 1
ARL6IP4	0.0794157	1.05659	0.99273	1852.84	1753.61	1926	1687	hsa:51329	ADP-ribosylation factor-like 6 interacting protein 4
ARL6IP5	-1.11044	0.463153	0.00137612	1080.35	2332.6	1123	2244	hsa:10550	ADP-ribosylation factor-like 6 interacting protein 5
ARL6IP6	0.0587499	1.04156	0.981715	310.731	298.332	323	287	hsa:151188	ADP-ribosylation factor-like 6 interacting protein 6
ARL8A	-0.0869738	0.941496	0.985222	508.907	540.531	529	520	hsa:127829	ADP-ribosylation factor-like 8A
ARL8B	0.010498	1.0073	0.995268	3244.88	3221.36	3373	3099	hsa:55207	ADP-ribosylation factor-like 8B
ARMC1	0.0409513	1.02879	0.987613	680.146	661.111	707	636	hsa:55156	armadillo repeat containing 1
ARMC10	-0.314744	0.803994	0.970479	566.628	704.769	589	678	hsa:83787	armadillo repeat containing 10
ARMC10P1	-0.342248	0.788811	0.954514	194.327	246.357	202	237		armadillo repeat containing 10 pseudogene 1
ARMC12	-0.551964	0.682091	0.969161	13.4682	19.7502	14	19	hsa:221481	armadillo repeat containing 12
ARMC2	0.767745	1.70261	0.889149	44.2528	25.9871	46	25	hsa:84071	armadillo repeat containing 2
ARMC3	-0.374423	0.771414	0.980594	9.62017	12.4738	10	12	hsa:219681	armadillo repeat containing 3
ARMC4P1	-0.695261	0.617598	0.984713	3.84807	6.2369	4	6	hsa:101060171	armadillo repeat containing 4 pseudogene 1
ARMC5	1.55109	2.93039	7.02318e-05	201.062	68.6059	209	66	hsa:79798	armadillo repeat containing 5
ARMC6	1.14631	2.21347	0.00153915	669.564	302.489	696	291	hsa:93436	armadillo repeat containing 6
ARMC7	0.160725	1.11785	0.983644	620.501	555.084	645	534	hsa:79637	armadillo repeat containing 7
ARMC8	0.301045	1.23204	0.970965	614.729	498.952	639	480	hsa:25852	armadillo repeat containing 8
ARMC9	-0.409928	0.752661	0.937286	129.872	172.554	135	166	hsa:80210	armadillo repeat containing 9
ARMCX1	-0.738168	0.5995	0.769841	54.835	91.4745	57	88	hsa:51309	armadillo repeat containing, X-linked 1
ARMCX2	0.539726	1.4537	0.980315	10.5822	7.27638	11	7	hsa:9823	armadillo repeat containing, X-linked 2
ARMCX3	-0.323521	0.799117	0.979504	1314.12	1644.46	1366	1582	hsa:51566	armadillo repeat containing, X-linked 3
ARMCX4	0.178771	1.13192	0.972446	152.961	135.133	159	130	hsa:100131755	armadillo repeat containing, X-linked 4
ARMCX5	0.218134	1.16323	0.979334	569.514	489.596	592	471	hsa:64860	armadillo repeat containing, X-linked 5
ARMCX5-GPRASP2	0.372551	1.29464	0.947344	246.276	190.225	256	183	hsa:100528062	ARMCX5-GPRASP2 readthrough
ARMCX6	0.2675	1.20372	0.974655	574.324	477.123	597	459	hsa:54470	armadillo repeat containing, X-linked 6
ARMT1	0.0476998	1.03362	0.983686	395.389	382.53	411	368	hsa:79624	chromosome 6 open reading frame 211
ARNT	-0.595429	0.661848	0.840162	1608.49	2430.31	1672	2338	hsa:405	aryl hydrocarbon receptor nuclear translocator
ARNT2	0.196193	1.14567	0.976581	345.364	301.45	359	290	hsa:9915	aryl-hydrocarbon receptor nuclear translocator 2
ARNTL	-0.404918	0.755279	0.941607	341.516	452.175	355	435	hsa:406	aryl hydrocarbon receptor nuclear translocator-like
ARNTL2	-0.0709728	0.951996	0.982626	345.364	362.779	359	349	hsa:56938	aryl hydrocarbon receptor nuclear translocator-like 2
ARPC1A	0.589775	1.50501	0.903367	5850.99	3887.67	6082	3740	hsa:10552	actin related protein 2/3 complex, subunit 1A, 41kDa
ARPC1B	0.197289	1.14654	0.997081	12872.7	11227.5	13381	10801	hsa:10095	actin related protein 2/3 complex, subunit 1B, 41kDa
ARPC2	0.109146	1.07859	0.995113	3815.36	3537.36	3966	3403	hsa:10109	actin related protein 2/3 complex, subunit 2, 34kDa
ARPC3	-0.109288	0.927046	0.995478	3978.9	4292.02	4136	4129	hsa:10094	actin related protein 2/3 complex, subunit 3, 21kDa
ARPC3P3	-0.111707	0.925492	0.974712	44.2528	47.8162	46	46		actin related protein 2/3 complex, subunit 3 pseudogene 3
ARPC3P5	-0.695738	0.617393	0.979475	5.7721	9.35534	6	9		actin related protein 2/3 complex, subunit 3 pseudogene 5
ARPC4	0.535083	1.44903	0.926037	3461.34	2388.73	3598	2298	hsa:10093	actin related protein 2/3 complex, subunit 4, 20kDa
ARPC4-TTLL3	-0.0285173	0.980427	0.982664	326.124	332.634	339	320	hsa:100526693	ARPC4-TTLL3 readthrough
ARPC5	-0.341053	0.789465	0.979173	1541.15	1952.15	1602	1878	hsa:10092	actin related protein 2/3 complex, subunit 5, 16kDa
ARPC5L	0.105821	1.07611	0.987981	859.081	798.323	893	768	hsa:81873	actin related protein 2/3 complex, subunit 5-like
ARPIN	-0.546702	0.684583	0.846208	431.946	630.966	449	607	hsa:348110	actin-related protein 2/3 complex inhibitor
ARPP19	-0.362013	0.778078	0.986165	3844.22	4940.66	3996	4753	hsa:10776	cAMP-regulated phosphoprotein, 19kDa
ARRB1	-0.499951	0.707131	0.938611	1906.72	2696.42	1982	2594	hsa:408	arrestin, beta 1
ARRB2	0.373126	1.29516	0.953192	495.439	382.53	515	368	hsa:409	arrestin, beta 2
ARRDC1	-0.270611	0.828968	0.974008	462.73	558.202	481	537	hsa:92714	arrestin domain containing 1
ARRDC1-AS1	-0.119718	0.920368	0.976503	173.163	188.146	180	181	hsa:85026	ARRDC1 antisense RNA 1
ARRDC2	0.0171457	1.01196	0.987433	641.665	634.084	667	610	hsa:27106	arrestin domain containing 2
ARRDC3	-0.713316	0.609917	0.541336	193.365	317.042	201	305	hsa:57561	arrestin domain containing 3
ARRDC3-AS1	-1.59515	0.330987	0.87518	4.81008	14.5528	5	14	hsa:100129716	ARRDC3 antisense RNA 1
ARRDC4	0.113257	1.08167	0.986497	712.855	659.032	741	634	hsa:91947	arrestin domain containing 4
ARSA	-0.373864	0.771713	0.957213	516.603	669.427	537	644	hsa:410	arylsulfatase A
ARSB	1.08335	2.11895	0.0131113	319.39	150.725	332	145	hsa:411	arylsulfatase B
ARSD	-0.1421	0.906199	0.978727	271.289	299.371	282	288	hsa:414	arylsulfatase D
ARSE	0.210193	1.15684	0.980645	615.691	532.215	640	512	hsa:415	arylsulfatase E (chondrodysplasia punctata 1)
ARSG	-0.490171	0.711941	0.931163	57.721	81.0797	60	78	hsa:22901	arylsulfatase G
ARSI	1.16728	2.24587	0.929495	16.3543	7.27638	17	7	hsa:340075	arylsulfatase family, member I
ARSJ	0.501232	1.41542	0.888318	450.224	318.082	468	306	hsa:79642	arylsulfatase family, member J
ARSK	-0.631047	0.645708	0.816228	86.5815	134.093	90	129	hsa:153642	arylsulfatase family, member K
ART4	0.342726	1.26815	0.968906	35.5946	28.066	37	27	hsa:420	ADP-ribosyltransferase 4 (Dombrock blood group)
ARTN	-2.27572	0.20651	0.890858	1.92403	9.35534	2	9	hsa:9048	artemin
ARV1	0.695578	1.61953	0.670119	195.289	120.58	203	116	hsa:64801	ARV1 homolog (S. cerevisiae)
ARVCF	-0.422863	0.745943	0.949595	51.9489	69.6453	54	67	hsa:421	armadillo repeat gene deleted in velocardiofacial syndrome
AS3MT	0.241786	1.18246	0.977149	22.1264	18.7107	23	18	hsa:57412	arsenite methyltransferase
ASAH1	-0.166199	0.891187	0.992962	2475.27	2777.5	2573	2672	hsa:427	N-acylsphingosine amidohydrolase (acid ceramidase) 1
ASAH2	0.750253	1.68209	0.958921	19.2403	11.4343	20	11	hsa:56624	N-acylsphingosine amidohydrolase (non-lysosomal ceramidase) 2
ASAH2B	0.833316	1.78178	0.530815	124.1	69.6453	129	67	hsa:653308	N-acylsphingosine amidohydrolase (non-lysosomal ceramidase) 2B
ASAP1	0.341782	1.26732	0.989284	5909.67	4663.12	6143	4486	hsa:50807	ArfGAP with SH3 domain, ankyrin repeat and PH domain 1
ASAP2	-0.555331	0.680501	0.844718	601.261	883.56	625	850	hsa:8853	ArfGAP with SH3 domain, ankyrin repeat and PH domain 2
ASAP3	-2.1607	0.223648	0.0696791	6.73412	30.145	7	29	hsa:55616	ArfGAP with SH3 domain, ankyrin repeat and PH domain 3
ASB1	0.236948	1.1785	0.976427	497.363	422.03	517	406	hsa:51665	ankyrin repeat and SOCS box containing 1
ASB13	-0.0849452	0.94282	0.986144	575.286	610.176	598	587	hsa:79754	ankyrin repeat and SOCS box containing 13
ASB16-AS1	-0.208738	0.865294	0.969894	110.632	127.856	115	123	hsa:339201	ASB16 antisense RNA 1
ASB3	-0.334104	0.793277	0.955391	150.075	189.186	156	182	hsa:51130	ankyrin repeat and SOCS box containing 3
ASB4	4.05656	16.6398	1.11022e-16	138.53	8.31586	144	8	hsa:51666	ankyrin repeat and SOCS box containing 4
ASB5	-1.52351	0.347838	0.960545	2.88605	8.31586	3	8	hsa:140458	ankyrin repeat and SOCS box containing 5
ASB6	-0.0488103	0.966733	0.989052	834.069	862.771	867	830	hsa:140459	ankyrin repeat and SOCS box containing 6
ASB7	-0.494474	0.70982	0.895764	402.123	566.518	418	545	hsa:140460	ankyrin repeat and SOCS box containing 7
ASB8	0.0142052	1.00989	0.987237	621.463	615.374	646	592	hsa:140461	ankyrin repeat and SOCS box containing 8
ASB9	-0.199182	0.871044	0.971742	153.923	176.712	160	170	hsa:140462	ankyrin repeat and SOCS box containing 9
ASB9P1	-0.111546	0.925596	0.986938	5.7721	6.2369	6	6	hsa:728619	ankyrin repeat and SOCS box containing 9 pseudogene 1
ASCC1	0.0922787	1.06605	0.979668	262.631	246.357	273	237	hsa:51008	activating signal cointegrator 1 complex subunit 1
ASCC2	0.233142	1.17539	0.982054	868.701	739.072	903	711	hsa:84164	activating signal cointegrator 1 complex subunit 2
ASCC3	0.0128134	1.00892	0.988619	767.69	760.901	798	732	hsa:10973	activating signal cointegrator 1 complex subunit 3
ASF1A	0.521645	1.43559	0.871358	495.439	345.108	515	332	hsa:25842	anti-silencing function 1A histone chaperone
ASF1B	1.28764	2.44128	0.000142295	588.754	241.16	612	232	hsa:55723	anti-silencing function 1B histone chaperone
ASGR1	1.59792	3.02706	0.305691	34.6326	11.4343	36	11	hsa:432	asialoglycoprotein receptor 1
ASGR2	1.81328	3.51439	0.115643	36.5566	10.3948	38	10	hsa:433	asialoglycoprotein receptor 2
ASH1L	-0.311427	0.805844	0.991695	5203.55	6457.27	5409	6212	hsa:55870	ash1 (absent, small, or homeotic)-like (Drosophila)
ASH1L-AS1	-0.976539	0.508198	0.690353	26.9365	53.0136	28	51	hsa:645676	ASH1L antisense RNA 1
ASH2L	0.363278	1.28635	0.95398	425.211	330.556	442	318	hsa:9070	ash2 (absent, small, or homeotic)-like (Drosophila)
ASIC1	-0.451067	0.731502	0.919085	174.125	238.042	181	229	hsa:41	acid-sensing (proton-gated) ion channel 1
ASIC2	2.78924	6.91263	0.475606	14.4303	2.07897	15	2	hsa:40	acid-sensing (proton-gated) ion channel 2
ASIC3	-1.38606	0.38261	0.040607	29.8225	77.9612	31	75	hsa:9311	acid-sensing (proton-gated) ion channel 3
ASL	-0.56109	0.67779	0.841824	679.184	1002.06	706	964	hsa:435	argininosuccinate lyase
ASLP1	0.181947	1.13441	0.974528	36.5566	32.224	38	31		argininosuccinate lyase pseudogene 1
ASMTL	0.974879	1.96548	0.949855	16.3543	8.31586	17	8	hsa:8623	acetylserotonin O-methyltransferase-like
ASNA1	0.634466	1.55236	0.719843	1155.38	744.27	1201	716	hsa:439	arsA arsenite transporter, ATP-binding, homolog 1 (bacterial)
ASNS	0.413442	1.33186	0.965576	1989.45	1493.74	2068	1437	hsa:440	asparagine synthetase (glutamine-hydrolyzing)
ASNSD1	0.694479	1.6183	0.547807	916.802	566.518	953	545	hsa:54529	asparagine synthetase domain containing 1
ASPA	-1.26564	0.415914	0.00652298	68.3032	164.238	71	158	hsa:443	aspartoacylase
ASPH	-0.20193	0.869387	0.998853	46120.1	53049	47941	51034	hsa:444	aspartate beta-hydroxylase
ASPHD1	-0.43365	0.740386	0.931124	373.263	504.149	388	485	hsa:253982	aspartate beta-hydroxylase domain containing 1
ASPM	0.0411721	1.02895	0.992754	1712.39	1664.21	1780	1601	hsa:259266	asp (abnormal spindle) homolog, microcephaly associated (Drosophila)
ASPSCR1	0.223131	1.16726	0.978413	538.729	461.53	560	444	hsa:79058	alveolar soft part sarcoma chromosome region, candidate 1
ASRGL1	-0.111722	0.925483	0.97464	110.632	119.541	115	115	hsa:80150	asparaginase like 1
ASS1	-0.329968	0.795554	0.978066	1242.93	1562.34	1292	1503	hsa:445	argininosuccinate synthase 1
ASTE1	0.501685	1.41587	0.899606	172.201	121.619	179	117	hsa:28990	asteroid homolog 1 (Drosophila)
ASTN2	0.869492	1.82702	0.682116	74.0753	40.5398	77	39	hsa:23245	astrotactin 2
ASUN	0.445569	1.36185	0.936798	894.676	656.953	930	632	hsa:55726	asunder spermatogenesis regulator
ASXL1	0.0783709	1.05583	0.993134	2026.01	1918.89	2106	1846	hsa:171023	additional sex combs like transcriptional regulator 1
ASXL2	-0.133799	0.911428	0.991188	1497.86	1643.42	1557	1581	hsa:55252	additional sex combs like transcriptional regulator 2
ATAD1	0.152643	1.1116	0.984018	620.501	558.202	645	537	hsa:84896	ATPase family, AAA domain containing 1
ATAD2	0.433372	1.35039	0.96258	2283.83	1691.24	2374	1627	hsa:29028	ATPase family, AAA domain containing 2
ATAD2B	-0.47689	0.718525	0.905355	177.011	246.357	184	237	hsa:54454	ATPase family, AAA domain containing 2B
ATAD3A	0.502664	1.41683	0.890334	571.438	403.319	594	388	hsa:55210	ATPase family, AAA domain containing 3A
ATAD3B	0.435748	1.35261	0.932864	584.906	432.425	608	416	hsa:83858	ATPase family, AAA domain containing 3B
ATAD3C	-0.218485	0.859468	0.980885	12.5062	14.5528	13	14	hsa:219293	ATPase family, AAA domain containing 3C
ATAD5	0.238063	1.17941	0.969043	201.062	170.475	209	164	hsa:79915	ATPase family, AAA domain containing 5
ATE1	0.182538	1.13488	0.984019	745.563	656.953	775	632	hsa:11101	arginyltransferase 1
ATF1	0.361633	1.28488	0.960834	687.842	535.334	715	515	hsa:466	activating transcription factor 1
ATF2	-0.275903	0.825933	0.982475	1101.51	1333.66	1145	1283	hsa:1386	activating transcription factor 2
ATF3	1.12047	2.17418	0.00178034	944.701	434.504	982	418	hsa:467	activating transcription factor 3
ATF4	0.0663471	1.04706	0.996336	5227.6	4992.64	5434	4803	hsa:468	activating transcription factor 4
ATF5	0.229966	1.17281	0.987028	1537.3	1310.79	1598	1261	hsa:22809	activating transcription factor 5
ATF6	-0.0657401	0.955455	0.990983	1195.79	1251.54	1243	1204	hsa:22926	activating transcription factor 6
ATF7	-0.462745	0.725604	0.942492	1152.5	1588.33	1198	1528	hsa:11016	activating transcription factor 7
ATF7IP	-0.381584	0.767594	0.966338	1014.93	1322.22	1055	1272	hsa:55729	activating transcription factor 7 interacting protein
ATF7IP2	-0.189714	0.87678	0.970809	86.5815	98.7509	90	95	hsa:80063	activating transcription factor 7 interacting protein 2
ATG10	-0.156102	0.897447	0.972613	61.5691	68.6059	64	66	hsa:83734	autophagy related 10
ATG101	0.276522	1.21127	0.982768	1386.27	1144.47	1441	1101	hsa:60673	autophagy related 101
ATG12	-0.0918001	0.938351	0.986672	631.083	672.545	656	647	hsa:9140	autophagy related 12
ATG13	-0.201747	0.869497	0.98977	1628.69	1873.15	1693	1802	hsa:9776	autophagy related 13
ATG14	-0.380106	0.768381	0.946839	258.783	336.792	269	324	hsa:22863	autophagy related 14
ATG16L2	-0.638457	0.6424	0.703287	227.036	353.424	236	340	hsa:89849	autophagy related 16-like 2 (S. cerevisiae)
ATG2A	-1.22953	0.426456	0.000129936	593.564	1391.87	617	1339	hsa:23130	autophagy related 2A
ATG2B	-0.642234	0.64072	0.676765	432.908	675.664	450	650	hsa:55102	autophagy related 2B
ATG3	0.355769	1.27967	0.967276	969.713	757.783	1008	729	hsa:64422	autophagy related 3
ATG4A	-0.169733	0.889007	0.98002	375.187	422.03	390	406	hsa:115201	autophagy related 4A, cysteine peptidase
ATG4B	-0.329363	0.795888	0.969404	626.273	786.888	651	757	hsa:23192	autophagy related 4B, cysteine peptidase
ATG4C	-0.0952326	0.936121	0.974436	84.6575	90.435	88	87	hsa:84938	autophagy related 4C, cysteine peptidase
ATG4D	0.158343	1.116	0.972711	118.328	106.027	123	102	hsa:84971	autophagy related 4D, cysteine peptidase
ATG5	0.00661765	1.0046	0.984224	403.085	401.24	419	386	hsa:9474	autophagy related 5
ATG7	0.298975	1.23027	0.971756	640.703	520.781	666	501	hsa:10533	autophagy related 7
ATG9A	-0.100059	0.932995	0.989956	1074.57	1151.75	1117	1108	hsa:79065	autophagy related 9A
ATG9B	-2.13481	0.227698	0.000388154	14.4303	63.4084	15	61	hsa:285973	autophagy related 9B
ATHL1	-0.622562	0.649516	0.729926	595.488	916.824	619	882	hsa:80162	ATH1, acid trehalase-like 1 (yeast)
ATIC	0.466458	1.38171	0.947912	2045.25	1480.22	2126	1424	hsa:471	5-aminoimidazole-4-carboxamide ribonucleotide formyltransferase/IMP cyclohydrolase
ATL2	-0.0901348	0.939435	0.991855	1489.2	1585.21	1548	1525	hsa:64225	atlastin GTPase 2
ATL3	0.13812	1.10047	0.990519	1488.24	1352.37	1547	1301	hsa:25923	atlastin GTPase 3
ATM	-0.640715	0.641395	0.744983	1398.77	2180.83	1454	2098	hsa:472	ATM serine/threonine kinase
ATMIN	0.414177	1.33254	0.953343	1070.72	803.52	1113	773	hsa:23300	ATM interactor
ATN1	0.0622586	1.0441	0.994459	2735.01	2619.5	2843	2520	hsa:1822	atrophin 1
ATOH8	0.159854	1.11717	0.973814	162.581	145.528	169	140	hsa:84913	atonal homolog 8 (Drosophila)
ATOX1	-0.0888276	0.940287	0.97971	244.352	259.871	254	250	hsa:475	antioxidant 1 copper chaperone
ATP10A	-0.877007	0.544496	0.09776	339.592	623.69	353	600	hsa:57194	ATPase, class V, type 10A
ATP10D	-0.0576206	0.960848	0.97745	156.809	163.199	163	157	hsa:57205	ATPase, class V, type 10D
ATP11A	-0.057283	0.961072	0.988114	727.285	756.743	756	728	hsa:23250	ATPase, class VI, type 11A
ATP11B	-0.693528	0.61834	0.541925	586.83	949.048	610	913	hsa:23200	ATPase, class VI, type 11B
ATP11C	-0.359038	0.779684	0.969892	946.625	1214.12	984	1168	hsa:286410	ATPase, class VI, type 11C
ATP13A1	0.463904	1.37927	0.934617	1187.13	860.692	1234	828	hsa:57130	ATPase type 13A1
ATP13A2	-0.193906	0.874236	0.98183	541.616	619.532	563	596	hsa:23400	ATPase type 13A2
ATP13A3	-0.374192	0.771538	0.984417	3630.65	4705.74	3774	4527	hsa:79572	ATPase type 13A3
ATP1A1	-0.145269	0.904211	0.996713	7321.91	8097.57	7611	7790	hsa:476	ATPase, Na+/K+ transporting, alpha 1 polypeptide
ATP1A1-AS1	-0.494871	0.709625	0.961529	22.1264	31.1845	23	30	hsa:84852	ATP1A1 antisense RNA 1
ATP1A2	-1.11039	0.463169	0.956101	5.7721	12.4738	6	12	hsa:477	ATPase, Na+/K+ transporting, alpha 2 polypeptide
ATP1B1	0.182544	1.13488	0.994452	4436.82	3909.49	4612	3761	hsa:481	ATPase, Na+/K+ transporting, beta 1 polypeptide
ATP1B3	0.357829	1.2815	0.97179	1357.41	1059.23	1411	1019	hsa:483	ATPase, Na+/K+ transporting, beta 3 polypeptide
ATP2A1	-1.36898	0.387166	0.00206695	61.5691	159.041	64	153	hsa:487	ATPase, Ca++ transporting, cardiac muscle, fast twitch 1
ATP2A1-AS1	-0.917324	0.52949	0.980286	3.84807	7.27638	4	7	hsa:100289092	ATP2A1 antisense RNA 1
ATP2A2	-0.294608	0.815294	0.994244	7894.31	9682.78	8206	9315	hsa:488	ATPase, Ca++ transporting, cardiac muscle, slow twitch 2
ATP2A3	-1.31596	0.401658	0.00342226	66.3792	165.278	69	159	hsa:489	ATPase, Ca++ transporting, ubiquitous
ATP2B1	-0.0387214	0.973517	0.995897	4054.9	4165.21	4215	4007	hsa:490	ATPase, Ca++ transporting, plasma membrane 1
ATP2B4	-0.885103	0.541449	0.0853043	1505.56	2780.62	1565	2675	hsa:493	ATPase, Ca++ transporting, plasma membrane 4
ATP2C1	-0.0253113	0.982609	0.995202	3160.23	3216.16	3285	3094	hsa:27032	ATPase, Ca++ transporting, type 2C, member 1
ATP2C2	0.780525	1.71776	0.97183	12.5062	7.27638	13	7	hsa:9914	ATPase, Ca++ transporting, type 2C, member 2
ATP5A1	0.335752	1.26204	0.988463	4931.3	3907.42	5126	3759	hsa:498	ATP synthase, H+ transporting, mitochondrial F1 complex, alpha subunit 1, cardiac muscle
ATP5A1P10	-0.204709	0.867714	0.979958	14.4303	16.6317	15	16		ATP synthase, H+ transporting, mitochondrial F1 complex, alpha subunit 1 pseudogene 10
ATP5A1P5	0.0137873	1.0096	0.983106	11.5442	11.4343	12	11		ATP synthase, H+ transporting, mitochondrial F1 complex, alpha subunit 1 pseudogene 5
ATP5B	0.413488	1.3319	0.989824	14767	11087.1	15350	10666	hsa:506	ATP synthase, H+ transporting, mitochondrial F1 complex, beta polypeptide
ATP5C1	0.0981223	1.07038	0.992694	1947.12	1819.09	2024	1750	hsa:509	ATP synthase, H+ transporting, mitochondrial F1 complex, gamma polypeptide 1
ATP5D	0.154397	1.11296	0.984036	628.197	564.439	653	543	hsa:513	ATP synthase, H+ transporting, mitochondrial F1 complex, delta subunit
ATP5E	0.115101	1.08305	0.988326	938.929	866.929	976	834	hsa:514	ATP synthase, H+ transporting, mitochondrial F1 complex, epsilon subunit
ATP5F1	0.442476	1.35893	0.951866	1607.53	1182.93	1671	1138	hsa:515	ATP synthase, H+ transporting, mitochondrial Fo complex, subunit B1
ATP5G1	0.548593	1.46266	0.850034	746.525	510.386	776	491	hsa:516	ATP synthase, H+ transporting, mitochondrial Fo complex, subunit C1 (subunit 9)
ATP5G2	0.352281	1.27658	0.978622	2123.17	1663.17	2207	1600	hsa:517	ATP synthase, H+ transporting, mitochondrial Fo complex, subunit C2 (subunit 9)
ATP5G3	0.256485	1.19456	0.987137	1934.62	1619.51	2011	1558	hsa:518	ATP synthase, H+ transporting, mitochondrial Fo complex, subunit C3 (subunit 9)
ATP5H	0.333127	1.25974	0.983123	2570.51	2040.5	2672	1963	hsa:10476	ATP synthase, H+ transporting, mitochondrial Fo complex, subunit d
ATP5I	0.553176	1.46731	0.842704	294.377	200.62	306	193	hsa:521	ATP synthase, H+ transporting, mitochondrial Fo complex, subunit E
ATP5J	0.0542777	1.03834	0.988816	840.803	809.757	874	779	hsa:522	ATP synthase, H+ transporting, mitochondrial Fo complex, subunit F6
ATP5J2	0.535857	1.4498	0.919793	3000.53	2069.61	3119	1991	hsa:9551	ATP synthase, H+ transporting, mitochondrial Fo complex, subunit F2
ATP5J2-PTCD1	0.498739	1.41298	0.897275	685.918	485.438	713	467	hsa:100526740	ATP5J2-PTCD1 readthrough
ATP5L	0.271889	1.20739	0.985711	1849.96	1532.2	1923	1474	hsa:10632	ATP synthase, H+ transporting, mitochondrial Fo complex, subunit G
ATP5O	0.131824	1.09568	0.988204	990.877	904.35	1030	870	hsa:539	ATP synthase, H+ transporting, mitochondrial F1 complex, O subunit
ATP5S	0.54304	1.45704	0.922678	71.1893	48.8557	74	47	hsa:27109	ATP synthase, H+ transporting, mitochondrial Fo complex, subunit s (factor B)
ATP5SL	0.437771	1.35451	0.937779	792.702	585.229	824	563	hsa:55101	ATP5S-like
ATP6	0.0830447	1.05925	0.999239	56978.3	53791.2	59228	51748	hsa:4508	ATP synthase F0 subunit 6
ATP6AP1	0.293272	1.22542	0.990574	4457.02	3637.15	4633	3499	hsa:537	ATPase, H+ transporting, lysosomal accessory protein 1
ATP6AP1L	-1.30374	0.405075	0.621301	13.4682	33.2634	14	32	hsa:92270	ATPase, H+ transporting, lysosomal accessory protein 1-like
ATP6AP2	-0.105188	0.929684	0.992845	1913.45	2058.18	1989	1980	hsa:10159	ATPase, H+ transporting, lysosomal accessory protein 2
ATP6V0A1	-0.19535	0.873361	0.989623	1531.53	1753.61	1592	1687	hsa:535	ATPase, H+ transporting, lysosomal V0 subunit a1
ATP6V0A2	0.703722	1.6287	0.521921	987.029	606.018	1026	583	hsa:23545	ATPase, H+ transporting, lysosomal V0 subunit a2
ATP6V0B	0.337116	1.26323	0.977615	1633.5	1293.12	1698	1244	hsa:533	ATPase, H+ transporting, lysosomal 21kDa, V0 subunit b
ATP6V0C	0.280346	1.21449	0.984907	1819.17	1497.89	1891	1441	hsa:527	ATPase, H+ transporting, lysosomal 16kDa, V0 subunit c
ATP6V0D1	0.224952	1.16874	0.985748	1252.55	1071.71	1302	1031	hsa:9114	ATPase, H+ transporting, lysosomal 38kDa, V0 subunit d1
ATP6V0D2	-1.04392	0.485009	0.91045	10.5822	21.8291	11	21	hsa:245972	ATPase, H+ transporting, lysosomal 38kDa, V0 subunit d2
ATP6V0E1	0.215867	1.1614	0.990156	2206.87	1900.17	2294	1828	hsa:8992	ATPase, H+ transporting, lysosomal 9kDa, V0 subunit e1
ATP6V0E2	0.347226	1.27211	0.956562	374.225	294.174	389	283	hsa:155066	ATPase, H+ transporting V0 subunit e2
ATP6V0E2-AS1	-1.03696	0.487353	0.924578	9.62017	19.7502	10	19	hsa:401431	ATP6V0E2 antisense RNA 1
ATP6V1A	-0.106637	0.92875	0.989938	1091.89	1175.65	1135	1131	hsa:523	ATPase, H+ transporting, lysosomal 70kDa, V1 subunit A
ATP6V1B1-AS1	0.129168	1.09366	0.982519	12.5062	11.4343	13	11	hsa:101927750	ATP6V1B1 antisense RNA 1
ATP6V1B2	0.20865	1.15561	0.984044	898.524	777.533	934	748	hsa:526	ATPase, H+ transporting, lysosomal 56/58kDa, V1 subunit B2
ATP6V1C1	-0.00894095	0.993822	0.995822	3902.9	3927.17	4057	3778	hsa:528	ATPase, H+ transporting, lysosomal 42kDa, V1 subunit C1
ATP6V1C2	-0.695261	0.617598	0.984713	3.84807	6.2369	4	6	hsa:245973	ATPase, H+ transporting, lysosomal 42kDa, V1 subunit C2
ATP6V1D	-0.227059	0.854375	0.982369	728.247	852.376	757	820	hsa:51382	ATPase, H+ transporting, lysosomal 34kDa, V1 subunit D
ATP6V1E1	-0.0994529	0.933387	0.994173	2610.91	2797.25	2714	2691	hsa:529	ATPase, H+ transporting, lysosomal 31kDa, V1 subunit E1
ATP6V1E2	0.216869	1.16221	0.969123	103.898	89.3955	108	86	hsa:90423	ATPase, H+ transporting, lysosomal 31kDa, V1 subunit E2
ATP6V1F	0.446925	1.36313	0.945632	1333.36	978.153	1386	941	hsa:9296	ATPase, H+ transporting, lysosomal 14kDa, V1 subunit F
ATP6V1G1	0.316799	1.24556	0.979677	1549.81	1244.26	1611	1197	hsa:9550	ATPase, H+ transporting, lysosomal 13kDa, V1 subunit G1
ATP6V1H	0.262926	1.19991	0.980577	971.637	809.757	1010	779	hsa:51606	ATPase, H+ transporting, lysosomal 50/57kDa, V1 subunit H
ATP7A	-0.36496	0.77649	0.973178	1278.52	1646.54	1329	1584	hsa:538	ATPase, Cu++ transporting, alpha polypeptide
ATP7B	-0.501627	0.70631	0.912479	83.6955	118.501	87	114	hsa:540	ATPase, Cu++ transporting, beta polypeptide
ATP8	-0.103434	0.930815	0.998975	36234.4	38927.6	37665	37449	hsa:4509	ATP synthase F0 subunit 8
ATP8A1	-3.28043	0.102918	3.03533e-11	10.5822	102.909	11	99	hsa:10396	ATPase, aminophospholipid transporter (APLT), class I, type 8A, member 1
ATP8A2	-0.111546	0.925596	0.986938	5.7721	6.2369	6	6	hsa:51761	ATPase, aminophospholipid transporter, class I, type 8A, member 2
ATP8B1	-0.506308	0.704022	0.929228	1605.61	2280.63	1669	2194	hsa:5205	ATPase, aminophospholipid transporter, class I, type 8B, member 1
ATP8B2	-0.0236119	0.983767	0.994939	2906.25	2954.21	3021	2842	hsa:57198	ATPase, aminophospholipid transporter, class I, type 8B, member 2
ATP8B3	-0.292881	0.81627	0.973438	560.856	687.098	583	661	hsa:148229	ATPase, aminophospholipid transporter, class I, type 8B, member 3
ATP9A	-0.342922	0.788443	0.98148	1931.73	2450.06	2008	2357	hsa:10079	ATPase, class II, type 9A
ATP9B	0.189911	1.14069	0.991923	2564.74	2248.4	2666	2163	hsa:374868	ATPase, class II, type 9B
ATPAF1	0.672527	1.59386	0.60647	685.918	430.346	713	414	hsa:64756	ATP synthase mitochondrial F1 complex assembly factor 1
ATPAF2	-0.0230018	0.984183	0.981427	274.175	278.581	285	268	hsa:91647	ATP synthase mitochondrial F1 complex assembly factor 2
ATPIF1	0.358542	1.28213	0.95455	401.161	312.884	417	301	hsa:93974	ATPase inhibitory factor 1
ATR	0.0373515	1.02623	0.991735	1371.84	1336.77	1426	1286	hsa:545	ATR serine/threonine kinase
ATRAID	0.106856	1.07688	0.988754	971.637	902.271	1010	868	hsa:51374	all-trans retinoic acid-induced differentiation factor
ATRIP	0.566301	1.48072	0.853514	177.011	119.541	184	115	hsa:84126	ATR interacting protein
ATRN	-0.160681	0.894603	0.992774	2313.65	2586.23	2405	2488	hsa:8455	attractin
ATRX	-0.532898	0.691165	0.924234	2258.82	3268.13	2348	3144	hsa:546	alpha thalassemia/mental retardation syndrome X-linked
ATXN1	-0.316862	0.802814	0.975122	843.689	1050.92	877	1011	hsa:6310	ataxin 1
ATXN10	0.357441	1.28115	0.967914	1036.09	808.718	1077	778	hsa:25814	ataxin 10
ATXN1L	0.134691	1.09786	0.988044	980.295	892.916	1019	859	hsa:342371	ataxin 1-like
ATXN2	-0.442538	0.735839	0.955922	1433.41	1947.99	1490	1874	hsa:6311	ataxin 2
ATXN2L	0.190893	1.14147	0.993599	3731.66	3269.17	3879	3145	hsa:11273	ataxin 2-like
ATXN3	0.104751	1.07531	0.974791	117.366	109.146	122	105	hsa:4287	ataxin 3
ATXN7	-0.188384	0.877588	0.984337	705.158	803.52	733	773	hsa:6314	ataxin 7
ATXN7L1	-0.242639	0.845198	0.974535	364.604	431.385	379	415	hsa:222255	ataxin 7-like 1
ATXN7L2	0.901693	1.86826	0.481285	102.936	55.0926	107	53	hsa:127002	ataxin 7-like 2
ATXN7L3	0.270213	1.20599	0.984918	1658.52	1375.24	1724	1323	hsa:56970	ataxin 7-like 3
ATXN7L3B	0.0283411	1.01984	0.992591	1621.96	1590.41	1686	1530	hsa:552889	ataxin 7-like 3B
AUH	-0.729904	0.602944	0.434521	357.87	593.545	372	571	hsa:549	AU RNA binding protein/enoyl-CoA hydratase
AUNIP	1.14377	2.20957	0.0889775	112.556	50.9347	117	49	hsa:79000	aurora kinase A and ninein interacting protein
AUP1	0.32565	1.25323	0.983817	2545.5	2031.15	2646	1954	hsa:550	ancient ubiquitous protein 1
AURKA	0.845472	1.79685	0.144849	1757.6	978.153	1827	941	hsa:6790	aurora kinase A
AURKAIP1	0.559765	1.47403	0.837945	801.36	543.649	833	523	hsa:54998	aurora kinase A interacting protein 1
AURKAPS1	1.00259	2.00359	0.962794	12.5062	6.2369	13	6	hsa:6791	aurora kinase A pseudogene 1
AURKB	0.749803	1.68156	0.393699	534.881	318.082	556	306	hsa:9212	aurora kinase B
AUTS2	-2.04844	0.241746	0.278182	5.7721	23.9081	6	23	hsa:26053	autism susceptibility candidate 2
AVEN	1.53204	2.89194	1.12131e-05	312.656	108.106	325	104	hsa:57099	apoptosis, caspase activation inhibitor
AVIL	-0.696489	0.617072	0.912651	26.9365	43.6583	28	42	hsa:10677	advillin
AVL9	-0.0761382	0.948593	0.993811	2250.16	2372.1	2339	2282	hsa:23080	AVL9 homolog (S. cerevisiase)
AVPI1	-0.126675	0.91594	0.976646	184.707	201.66	192	194	hsa:60370	arginine vasopressin-induced 1
AVPR1A	-0.494997	0.709563	0.924277	66.3792	93.5534	69	90	hsa:552	arginine vasopressin receptor 1A
AXDND1	1.14978	2.2188	0.959295	11.5442	5.19741	12	5	hsa:126859	axonemal dynein light chain domain containing 1
AXIN1	0.13948	1.10151	0.991581	1823.98	1655.9	1896	1593	hsa:8312	axin 1
AXIN2	0.744543	1.67544	0.406374	1377.61	822.231	1432	791	hsa:8313	axin 2
AXL	0.191654	1.14207	0.976652	334.782	293.134	348	282	hsa:558	AXL receptor tyrosine kinase
AZGP1	-0.927236	0.525865	0.190621	96.2017	182.949	100	176	hsa:563	alpha-2-glycoprotein 1, zinc-binding
AZI2	-0.143574	0.905274	0.976975	215.492	238.042	224	229	hsa:64343	5-azacytidine induced 2
AZIN1	-0.382209	0.767262	0.974505	1735.48	2261.91	1804	2176	hsa:51582	antizyme inhibitor 1
AZIN1-AS1	-1.63402	0.322188	0.59232	7.69614	23.9081	8	23	hsa:100506753	uncharacterized LOC100506753
AZIN2	-1.58511	0.3333	0.0635254	17.3163	51.9741	18	50	hsa:113451	antizyme inhibitor 2
B2M	-0.255542	0.837673	0.988911	2055.83	2454.22	2137	2361	hsa:567	beta-2-microglobulin
B3GALNT1	0.219852	1.16461	0.977393	468.502	402.28	487	387	hsa:8706	beta-1,3-N-acetylgalactosaminyltransferase 1 (globoside blood group)
B3GALNT2	0.129168	1.09366	0.982519	12.5062	11.4343	13	11	hsa:148789	beta-1,3-N-acetylgalactosaminyltransferase 2
B3GALT5	-0.807592	0.571335	0.206828	561.818	983.351	584	946	hsa:10317	UDP-Gal:betaGlcNAc beta 1,3-galactosyltransferase, polypeptide 5
B3GALT6	0.614384	1.5309	0.754271	340.554	222.449	354	214	hsa:126792	UDP-Gal:betaGal beta 1,3-galactosyltransferase polypeptide 6
B3GAT3	0.165844	1.12182	0.986898	978.371	872.126	1017	839	hsa:26229	beta-1,3-glucuronyltransferase 3
B3GLCT	0.376168	1.29789	0.950056	110.632	85.2376	115	82	hsa:145173	beta 1,3-galactosyltransferase-like
B3GNT2	-0.286223	0.820046	0.970639	404.047	492.715	420	474	hsa:10678	UDP-GlcNAc:betaGal beta-1,3-N-acetylglucosaminyltransferase 2
B3GNT3	-0.565193	0.675865	0.819882	276.099	408.517	287	393	hsa:10331	UDP-GlcNAc:betaGal beta-1,3-N-acetylglucosaminyltransferase 3
B3GNT4	-0.958274	0.514672	0.974026	4.81008	9.35534	5	9	hsa:79369	UDP-GlcNAc:betaGal beta-1,3-N-acetylglucosaminyltransferase 4
B3GNT5	-0.613792	0.653477	0.746583	568.552	870.047	591	837	hsa:84002	UDP-GlcNAc:betaGal beta-1,3-N-acetylglucosaminyltransferase 5
B3GNT7	-0.503773	0.70526	0.969205	15.3923	21.8291	16	21	hsa:93010	UDP-GlcNAc:betaGal beta-1,3-N-acetylglucosaminyltransferase 7
B3GNT8	-1.02382	0.491812	0.829498	16.3543	33.2634	17	32	hsa:374907	UDP-GlcNAc:betaGal beta-1,3-N-acetylglucosaminyltransferase 8
B3GNT9	-0.0977829	0.934468	0.974726	100.05	107.067	104	103	hsa:84752	UDP-GlcNAc:betaGal beta-1,3-N-acetylglucosaminyltransferase 9
B3GNTL1	0.169891	1.12497	0.974227	195.289	173.594	203	167	hsa:146712	UDP-GlcNAc:betaGal beta-1,3-N-acetylglucosaminyltransferase-like 1
B4GALNT1	0.0271658	1.01901	0.983994	398.275	390.846	414	376	hsa:2583	beta-1,4-N-acetyl-galactosaminyl transferase 1
B4GALNT3	0.624422	1.54159	0.980352	9.62017	6.2369	10	6	hsa:283358	beta-1,4-N-acetyl-galactosaminyl transferase 3
B4GALT1	-0.114673	0.923592	0.994842	3299.72	3572.7	3430	3437	hsa:2683	UDP-Gal:betaGlcNAc beta 1,4- galactosyltransferase, polypeptide 1
B4GALT1-AS1	2.58294	5.99159	0.695635	12.5062	2.07897	13	2	hsa:101929639	B4GALT1 antisense RNA 1
B4GALT2	0.110208	1.07938	0.984161	512.755	475.044	533	457	hsa:8704	UDP-Gal:betaGlcNAc beta 1,4- galactosyltransferase, polypeptide 2
B4GALT3	0.51354	1.42755	0.886368	733.057	513.504	762	494	hsa:8703	UDP-Gal:betaGlcNAc beta 1,4- galactosyltransferase, polypeptide 3
B4GALT4	0.179656	1.13261	0.981999	573.362	506.228	596	487	hsa:8702	UDP-Gal:betaGlcNAc beta 1,4- galactosyltransferase, polypeptide 4
B4GALT5	-0.536048	0.689658	0.934915	3167.92	4593.47	3293	4419	hsa:9334	UDP-Gal:betaGlcNAc beta 1,4- galactosyltransferase, polypeptide 5
B4GALT6	-0.723125	0.605784	0.574823	138.53	228.686	144	220	hsa:9331	UDP-Gal:betaGlcNAc beta 1,4- galactosyltransferase, polypeptide 6
B4GALT7	-0.0895672	0.939805	0.98158	315.542	335.753	328	323	hsa:11285	xylosylprotein beta 1,4-galactosyltransferase, polypeptide 7
B4GAT1	0.156127	1.11429	0.980357	403.085	361.74	419	348	hsa:11041	UDP-GlcNAc:betaGal beta-1,3-N-acetylglucosaminyltransferase 1
B9D1	-0.599754	0.659866	0.774035	227.036	344.069	236	331	hsa:27077	B9 protein domain 1
B9D2	0.695491	1.61944	0.863911	67.3412	41.5793	70	40	hsa:80776	B9 protein domain 2
bA395L14.12	0.086196	1.06157	0.974477	75.0373	70.6848	78	68		small nuclear ribonucleoprotein polypeptide A' pseudogene
BAAT	2.00607	4.01687	1.80078e-13	2171.27	540.531	2257	520	hsa:570	bile acid CoA:amino acid N-acyltransferase
BABAM1	0.113559	1.08189	0.985697	638.779	590.426	664	568	hsa:29086	BRISC and BRCA1 A complex member 1
BACE1	-0.972711	0.509548	0.0196968	507.945	996.864	528	959	hsa:23621	beta-site APP-cleaving enzyme 1
BACE1-AS	-0.0165707	0.98858	0.975779	45.2148	45.7372	47	44	hsa:100379571	BACE1 antisense RNA
BACE2	-0.736559	0.600169	0.468623	205.872	343.029	214	330	hsa:25825	beta-site APP-cleaving enzyme 2
BACH1	-0.24503	0.843798	0.985512	1202.52	1425.13	1250	1371	hsa:571	BTB and CNC homology 1, basic leucine zipper transcription factor 1
BACH2	0.0137983	1.00961	0.977111	138.53	137.212	144	132	hsa:60468	BTB and CNC homology 1, basic leucine zipper transcription factor 2
BAD	-0.347962	0.785693	0.969217	784.044	997.903	815	960	hsa:572	BCL2-associated agonist of cell death
BAG1	-0.0153107	0.989444	0.988082	699.386	706.848	727	680	hsa:573	BCL2-associated athanogene
BAG2	0.80733	1.74997	0.233974	600.299	343.029	624	330	hsa:9532	BCL2-associated athanogene 2
BAG3	0.0240219	1.01679	0.988753	792.702	779.612	824	750	hsa:9531	BCL2-associated athanogene 3
BAG4	-0.0831583	0.943989	0.978338	196.251	207.897	204	200	hsa:9530	BCL2-associated athanogene 4
BAG5	-0.0906408	0.939106	0.987682	729.209	776.494	758	747	hsa:9529	BCL2-associated athanogene 5
BAHCC1	-0.332645	0.794079	0.977386	1209.26	1522.84	1257	1465	hsa:57597	BAH domain and coiled-coil containing 1
BAHD1	-0.433283	0.740574	0.944638	747.487	1009.34	777	971	hsa:22893	bromo adjacent homology domain containing 1
BAIAP2	-0.137561	0.909055	0.988078	905.258	995.824	941	958	hsa:10458	BAI1-associated protein 2
BAIAP2-AS1	-1.13016	0.456865	0.00105457	560.856	1227.63	583	1181	hsa:440465	BAIAP2 antisense RNA 1 (head to head)
BAIAP2L1	-0.431248	0.74162	0.971923	2766.76	3730.7	2876	3589	hsa:55971	BAI1-associated protein 2-like 1
BAIAP2L2	-0.345778	0.786884	0.958335	338.63	430.346	352	414	hsa:80115	BAI1-associated protein 2-like 2
BAIAP3	-2.72601	0.151144	0	93.3156	617.453	97	594	hsa:8938	BAI1-associated protein 3
BAK1	-0.307724	0.807915	0.97157	568.552	703.73	591	677	hsa:578	BCL2-antagonist/killer 1
BAK1P1	0.0257638	1.01802	0.977116	31.7466	31.1845	33	30		BCL2-antagonist/killer 1 pseudogene 1
BAMBI	0.653245	1.5727	0.724308	2251.12	1431.37	2340	1377	hsa:25805	BMP and activin membrane-bound inhibitor
BANF1	0.736426	1.66604	0.445529	1672.95	1004.14	1739	966	hsa:8815	barrier to autointegration factor 1
BANF1P2	-0.917324	0.52949	0.980286	3.84807	7.27638	4	7		barrier to autointegration factor 1 pseudogene 2
BANF1P3	1.38934	2.61959	0.893853	16.3543	6.2369	17	6	hsa:100505506	barrier to autointegration factor 1 pseudogene 3
BANK1	0.0388244	1.02728	0.975843	106.784	103.948	111	100	hsa:55024	B-cell scaffold protein with ankyrin repeats 1
BANP	0.386705	1.3074	0.943493	256.859	196.462	267	189	hsa:54971	BTG3 associated nuclear protein
BAP1	0.10997	1.07921	0.9889	1006.27	932.416	1046	897	hsa:8314	BRCA1 associated protein-1 (ubiquitin carboxy-terminal hydrolase)
BARD1	0.298012	1.22945	0.961272	175.087	142.409	182	137	hsa:580	BRCA1 associated RING domain 1
BATF	1.52916	2.88617	0.00114913	126.024	43.6583	131	42	hsa:10538	basic leucine zipper transcription factor, ATF-like
BATF2	-0.763632	0.589012	0.848206	33.6706	57.1716	35	55	hsa:116071	basic leucine zipper transcription factor, ATF-like 2
BATF3	0.888048	1.85067	0.765453	55.797	30.145	58	29	hsa:55509	basic leucine zipper transcription factor, ATF-like 3
BAX	0.0950592	1.06811	0.990523	1253.51	1173.58	1303	1129	hsa:581	BCL2-associated X protein
BAZ1A	0.0833589	1.05948	0.991535	1460.34	1378.35	1518	1326	hsa:11177	bromodomain adjacent to zinc finger domain, 1A
BAZ1B	0.333869	1.26039	0.987666	4344.47	3446.92	4516	3316	hsa:9031	bromodomain adjacent to zinc finger domain, 1B
BAZ2A	-0.60469	0.657612	0.899777	5014.03	7624.61	5212	7335	hsa:11176	bromodomain adjacent to zinc finger domain, 2A
BAZ2B	-0.132945	0.911968	0.981932	389.617	427.227	405	411	hsa:29994	bromodomain adjacent to zinc finger domain, 2B
BBC3	-1.27736	0.412549	0.000251927	181.821	440.741	189	424	hsa:27113	BCL2 binding component 3
BBIP1	0.319227	1.24766	0.957992	175.087	140.33	182	135	hsa:92482	BBSome interacting protein 1
BBOF1	-0.722256	0.606149	0.675961	89.4676	147.607	93	142
BBOX1	-1.17114	0.444069	0.0101488	91.3916	205.818	95	198	hsa:8424	butyrobetaine (gamma), 2-oxoglutarate dioxygenase (gamma-butyrobetaine hydroxylase) 1
BBOX1-AS1	-0.058613	0.960187	0.975029	79.8474	83.1586	83	80		BBOX1 antisense RNA 1
BBS1	-0.692166	0.618924	0.588108	205.872	332.634	214	320	hsa:582	Bardet-Biedl syndrome 1
BBS10	-0.781337	0.581827	0.36188	185.669	319.121	193	307	hsa:79738	Bardet-Biedl syndrome 10
BBS12	-1.65332	0.317907	0.00079083	32.7086	102.909	34	99	hsa:166379	Bardet-Biedl syndrome 12
BBS2	-0.130963	0.913221	0.979599	286.681	313.924	298	302	hsa:583	Bardet-Biedl syndrome 2
BBS4	-0.403398	0.756075	0.938619	231.846	306.647	241	295	hsa:585	Bardet-Biedl syndrome 4
BBS5	0.0581797	1.04115	0.975737	43.2908	41.5793	45	40	hsa:129880	Bardet-Biedl syndrome 5
BBS7	-0.344912	0.787356	0.953391	164.505	208.936	171	201	hsa:55212	Bardet-Biedl syndrome 7
BBS9	-0.51023	0.70211	0.908047	84.6575	120.58	88	116	hsa:27241	Bardet-Biedl syndrome 9
BBX	-0.838908	0.559067	0.162014	1451.68	2596.63	1509	2498	hsa:56987	bobby sox homolog (Drosophila)
BCAM	-0.886643	0.540871	0.0911518	303.035	560.281	315	539	hsa:4059	basal cell adhesion molecule (Lutheran blood group)
BCAN	-1.24256	0.422621	0.415745	20.2024	47.8162	21	46	hsa:63827	brevican
BCAP29	0.215477	1.16109	0.978817	526.223	453.214	547	436	hsa:55973	B-cell receptor-associated protein 29
BCAP31	0.116973	1.08446	0.996331	6096.3	5621.52	6337	5408	hsa:10134	B-cell receptor-associated protein 31
BCAR1	0.186919	1.13833	0.990685	1996.19	1753.61	2075	1687	hsa:9564	breast cancer anti-estrogen resistance 1
BCAR3	0.467664	1.38287	0.920823	747.487	540.531	777	520	hsa:8412	breast cancer anti-estrogen resistance 3
BCAS1	-0.510972	0.701749	0.914761	1170.77	1668.37	1217	1605	hsa:8537	breast carcinoma amplified sequence 1
BCAS2	0.409787	1.32849	0.936028	256.859	193.344	267	186	hsa:10286	breast carcinoma amplified sequence 2
BCAS3	-0.535511	0.689914	0.865874	157.771	228.686	164	220	hsa:54828	breast carcinoma amplified sequence 3
BCAS4	-0.338789	0.790705	0.957007	253.972	321.2	264	309	hsa:55653	breast carcinoma amplified sequence 4
BCAT1	-1.33596	0.396127	0.000459144	102.936	259.871	107	250	hsa:586	branched chain amino-acid transaminase 1, cytosolic
BCAT2	-0.0960774	0.935573	0.989993	1069.76	1143.43	1112	1100	hsa:587	branched chain amino-acid transaminase 2, mitochondrial
BCCIP	0.402837	1.3221	0.954041	913.916	691.256	950	665	hsa:56647	BRCA2 and CDKN1A interacting protein
BCDIN3D	0.167545	1.12315	0.975716	240.504	214.133	250	206	hsa:144233	BCDIN3 domain containing
BCDIN3D-AS1	-0.416365	0.74931	0.972723	16.3543	21.8291	17	21	hsa:100286844	BCDIN3D antisense RNA 1
BCHE	-0.695738	0.617393	0.979475	5.7721	9.35534	6	9	hsa:590	butyrylcholinesterase
BCKDHA	0.0320033	1.02243	0.986362	557.97	545.728	580	525	hsa:593	branched chain keto acid dehydrogenase E1, alpha polypeptide
BCKDHB	0.308581	1.23849	0.959695	175.087	141.37	182	136	hsa:594	branched chain keto acid dehydrogenase E1, beta polypeptide
BCKDK	0.0540339	1.03816	0.988762	833.107	802.481	866	772	hsa:10295	branched chain ketoacid dehydrogenase kinase
BCL10	-0.57958	0.669159	0.802864	238.58	356.543	248	343	hsa:8915	B-cell CLL/lymphoma 10
BCL11B	0.0402655	1.0283	0.975116	67.3412	65.4874	70	63	hsa:64919	B-cell CLL/lymphoma 11B (zinc finger protein)
BCL2	0.402359	1.32167	0.982904	9.62017	7.27638	10	7	hsa:596	B-cell CLL/lymphoma 2
BCL2L1	0.261158	1.19844	0.986881	1947.12	1624.71	2024	1563	hsa:598	BCL2-like 1
BCL2L11	0.561612	1.47592	0.850315	1173.66	795.204	1220	765	hsa:10018	BCL2-like 11 (apoptosis facilitator)
BCL2L12	0.741814	1.67228	0.401588	900.448	538.452	936	518	hsa:83596	BCL2-like 12 (proline rich)
BCL2L13	-0.216019	0.860938	0.988004	1360.29	1580.01	1414	1520	hsa:23786	BCL2-like 13 (apoptosis facilitator)
BCL2L15	-0.145143	0.90429	0.973795	123.138	136.172	128	131	hsa:440603	BCL2-like 15
BCL2L2	-0.325291	0.798138	0.965232	428.098	536.373	445	516	hsa:599	BCL2-like 2
BCL2L2-PABPN1	0.206234	1.15367	0.979503	525.261	455.293	546	438	hsa:100529063	BCL2L2-PABPN1 readthrough
BCL3	0.143644	1.10469	0.98864	1120.75	1014.54	1165	976	hsa:602	B-cell CLL/lymphoma 3
BCL6	-0.98509	0.505194	0.0147953	915.84	1812.86	952	1744	hsa:604	B-cell CLL/lymphoma 6
BCL7A	-0.549104	0.683444	0.859263	138.53	202.699	144	195	hsa:605	B-cell CLL/lymphoma 7A
BCL7B	0.867261	1.8242	0.128345	525.261	287.937	546	277	hsa:9275	B-cell CLL/lymphoma 7B
BCL7C	0.601453	1.51724	0.797757	231.846	152.804	241	147	hsa:9274	B-cell CLL/lymphoma 7C
BCL9	0.119788	1.08657	0.991183	1550.77	1427.21	1612	1373	hsa:607	B-cell CLL/lymphoma 9
BCL9L	-0.015933	0.989017	0.995469	3444.02	3482.27	3580	3350	hsa:283149	B-cell CLL/lymphoma 9-like
BCLAF1	0.169668	1.1248	0.990309	1688.34	1501.01	1755	1444	hsa:9774	BCL2-associated transcription factor 1
BCLAF1P2	1.01316	2.01833	0.911049	23.0884	11.4343	24	11	hsa:731605	bcl-2-associated transcription factor 1-like
BCO1	-0.476278	0.71883	0.907635	153.923	214.133	160	206	hsa:53630	beta-carotene oxygenase 1
BCO2	-0.739489	0.598951	0.921171	21.1644	35.3424	22	34	hsa:83875	beta-carotene oxygenase 2
BCOR	0.0716961	1.05095	0.994188	2594.56	2468.77	2697	2375	hsa:54880	BCL6 corepressor
BCORL1	-0.532923	0.691153	0.88579	899.486	1301.43	935	1252	hsa:63035	BCL6 corepressor-like 1
BCR	-0.0171762	0.988165	0.991028	1152.5	1166.3	1198	1122	hsa:613	breakpoint cluster region
BCRP1	-0.433521	0.740453	0.962697	26.9365	36.3819	28	35		breakpoint cluster region pseudogene 1
BCRP3	-2.1079	0.231985	0.81309	2.88605	12.4738	3	12	hsa:644165	breakpoint cluster region pseudogene 3
BCS1L	0.49633	1.41062	0.891235	332.858	235.963	346	227	hsa:617	BC1 (ubiquinol-cytochrome c reductase) synthesis-like
BDH2	-0.462524	0.725716	0.913567	171.239	235.963	178	227	hsa:56898	3-hydroxybutyrate dehydrogenase, type 2
BDKRB1	-2.10599	0.232292	0.929923	1.92403	8.31586	2	8	hsa:623	bradykinin receptor B1
BDKRB2	0.127598	1.09247	0.974987	151.037	138.251	157	133	hsa:624	bradykinin receptor B2
BDNF	0.573855	1.4885	0.832892	221.264	148.646	230	143	hsa:627	brain-derived neurotrophic factor
BDNF-AS	-0.739216	0.599065	0.962501	10.5822	17.6712	11	17	hsa:497258	BDNF antisense RNA
BDP1	0.965895	1.95327	0.837707	36.5566	18.7107	38	18	hsa:55814	B double prime 1, subunit of RNA polymerase III transcription initiation factor IIIB
BEAN1	0.986822	1.98181	0.956525	14.4303	7.27638	15	7	hsa:146227	brain expressed, associated with NEDD4, 1
BECN1	-0.313537	0.804667	0.978014	1038.02	1290	1079	1241	hsa:8678	beclin 1, autophagy related
BEGAIN	0.735158	1.66458	0.980279	8.65815	5.19741	9	5	hsa:57596	brain-enriched guanylate kinase-associated
BEND3	1.14576	2.21262	0.00926741	253.01	114.343	263	110	hsa:57673	BEN domain containing 3
BEND6	1.08513	2.12156	0.234657	90.4296	42.6188	94	41	hsa:221336	BEN domain containing 6
BEND7	-2.48778	0.17828	0.0431341	4.81008	27.0266	5	26	hsa:222389	BEN domain containing 7
BEST1	0.339457	1.26528	0.954433	168.353	133.054	175	128	hsa:7439	bestrophin 1
BEST4	-0.625551	0.648172	0.979036	6.73412	10.3948	7	10	hsa:266675	bestrophin 4
BET1	-0.295507	0.814786	0.970102	431.946	530.136	449	510	hsa:10282	Bet1 golgi vesicular membrane trafficking protein
BET1L	-0.154182	0.898641	0.989387	1191.94	1326.38	1239	1276	hsa:51272	Bet1 golgi vesicular membrane trafficking protein-like
BEX2	-0.433174	0.740631	0.981761	7.69614	10.3948	8	10	hsa:84707	brain expressed X-linked 2
BEX3	-0.0577712	0.960747	0.993161	1860.54	1936.56	1934	1863	hsa:27018	nerve growth factor receptor (TNFRSF16) associated protein 1
BEX5	-2.22329	0.214153	0.732529	2.88605	13.5133	3	13	hsa:340542	brain expressed, X-linked 5
BFAR	0.335466	1.26178	0.979721	14.4303	11.4343	15	11	hsa:51283	bifunctional apoptosis regulator
BFSP1	1.33972	2.53102	0.0374256	89.4676	35.3424	93	34	hsa:631	beaded filament structural protein 1, filensin
BGN	3.29916	9.84339	0.00147386	30.7845	3.11845	32	3	hsa:633	biglycan
BHLHA15	0.604362	1.52031	0.907121	66.3792	43.6583	69	42	hsa:168620	basic helix-loop-helix family, member a15
BHLHB9	0.395212	1.31514	0.941237	285.719	217.252	297	209	hsa:80823	basic helix-loop-helix domain containing, class B, 9
BHLHE40	-0.268081	0.830423	0.991825	3697.99	4453.14	3844	4284	hsa:8553	basic helix-loop-helix family, member e40
BHLHE40-AS1	0.472908	1.3879	0.974663	17.3163	12.4738	18	12	hsa:100507582	BHLHE40 antisense RNA 1
BHLHE41	0.853208	1.80651	0.873344	39.4427	21.8291	41	21	hsa:79365	basic helix-loop-helix family, member e41
BHMT	-0.473702	0.720114	0.982414	6.73412	9.35534	7	9	hsa:635	betaine--homocysteine S-methyltransferase
BHMT2	0.771887	1.7075	0.325882	1545.96	905.389	1607	871	hsa:23743	betaine--homocysteine S-methyltransferase 2
BICD1	0.142022	1.10345	0.982882	506.983	459.451	527	442	hsa:636	bicaudal D homolog 1 (Drosophila)
BICD2	0.221857	1.16623	0.985359	1165	998.943	1211	961	hsa:23299	bicaudal D homolog 2 (Drosophila)
BICDL1	0.267314	1.20356	0.977824	774.424	643.44	805	619
BID	0.337537	1.2636	0.976194	1463.23	1157.98	1521	1114	hsa:637	BH3 interacting domain death agonist
BIK	0.0651196	1.04617	0.978245	25.0124	23.9081	26	23	hsa:638	BCL2-interacting killer (apoptosis-inducing)
BIN1	-0.074894	0.949412	0.989366	915.84	964.64	952	928	hsa:274	bridging integrator 1
BIN2	1.93202	3.8159	0.00222333	63.4931	16.6317	66	16	hsa:51411	bridging integrator 2
BIN3	0.138359	1.10065	0.979401	320.352	291.055	333	280	hsa:55909	bridging integrator 3
BIRC2	-0.286381	0.819957	0.979602	911.992	1112.25	948	1070	hsa:329	baculoviral IAP repeat containing 2
BIRC3	-2.24091	0.211553	0	480.046	2269.19	499	2183	hsa:330	baculoviral IAP repeat containing 3
BIRC5	1.29881	2.46026	3.15595e-05	2163.58	879.402	2249	846	hsa:332	baculoviral IAP repeat containing 5
BIRC6	-0.296311	0.814332	0.98884	2847.57	3496.82	2960	3364	hsa:57448	baculoviral IAP repeat containing 6
BIRC7	-1.2571	0.418385	0.000953751	126.986	303.529	132	292	hsa:79444	baculoviral IAP repeat containing 7
BIVM	-0.963791	0.512708	0.205924	74.0753	144.488	77	139	hsa:54841	basic, immunoglobulin-like variable motif containing
BIVM-ERCC5	-0.775164	0.584322	0.432737	143.341	245.318	149	236	hsa:100533467	BIVM-ERCC5 readthrough
BLACAT1	-1.10972	0.463384	0.973595	3.84807	8.31586	4	8	hsa:101669762	bladder cancer associated transcript 1 (non-protein coding)
BLCAP	0.111487	1.08034	0.987675	838.879	776.494	872	747	hsa:10904	bladder cancer associated protein
BLM	0.888234	1.85091	0.131947	359.794	194.383	374	187	hsa:641	Bloom syndrome, RecQ helicase-like
BLMH	-0.0288317	0.980214	0.990851	1119.79	1142.39	1164	1099	hsa:642	bleomycin hydrolase
BLOC1S1	0.230597	1.17332	0.975609	428.098	364.858	445	351	hsa:2647	biogenesis of lysosomal organelles complex-1, subunit 1
BLOC1S1-RDH5	0.0878722	1.0628	0.977008	171.239	161.12	178	155	hsa:100528022	BLOC1S1-RDH5 readthrough
BLOC1S2	0.191332	1.14182	0.977407	365.566	320.161	380	308	hsa:282991	biogenesis of lysosomal organelles complex-1, subunit 2
BLOC1S3	0.0921157	1.06593	0.984973	532.957	499.991	554	481	hsa:388552	biogenesis of lysosomal organelles complex-1, subunit 3
BLOC1S4	-0.0333744	0.977132	0.979776	218.378	223.489	227	215	hsa:55330	biogenesis of lysosomal organelles complex-1, subunit 4, cappuccino
BLOC1S5	-0.356318	0.781156	0.953216	88.5056	113.304	92	109	hsa:63915	biogenesis of lysosomal organelles complex-1, subunit 5, muted
BLOC1S5-TXNDC5	0.41452	1.33286	0.96624	2096.23	1572.74	2179	1513	hsa:100526836	BLOC1S5-TXNDC5 readthrough (NMD candidate)
BLOC1S6	-0.345199	0.787199	0.970651	837.917	1064.43	871	1024	hsa:26258	biogenesis of lysosomal organelles complex-1, subunit 6, pallidin
BLVRA	0.190047	1.1408	0.983864	769.614	674.624	800	649	hsa:644	biliverdin reductase A
BLVRB	-0.253777	0.838698	0.987132	1580.59	1884.58	1643	1813	hsa:645	biliverdin reductase B (flavin reductase (NADPH))
BLZF1	-0.166175	0.891202	0.980737	400.199	449.057	416	432	hsa:8548	basic leucine zipper nuclear factor 1
BMF	-1.7961	0.287952	1.69041e-10	314.58	1092.5	327	1051	hsa:90427	Bcl2 modifying factor
BMI1	0.180713	1.13344	0.976899	314.58	277.542	327	267	hsa:648	BMI1 proto-oncogene, polycomb ring finger
BMP1	0.258837	1.19651	0.982705	1167.89	976.074	1214	939	hsa:649	bone morphogenetic protein 1
BMP2	-0.896324	0.537254	0.0633481	676.298	1258.81	703	1211	hsa:650	bone morphogenetic protein 2
BMP2K	0.564288	1.47866	0.823429	408.857	276.502	425	266	hsa:55589	BMP2 inducible kinase
BMP4	0.579855	1.4947	0.803089	391.541	261.95	407	252	hsa:652	bone morphogenetic protein 4
BMP6	0.22867	1.17175	0.978736	585.868	499.991	609	481	hsa:654	bone morphogenetic protein 6
BMPR1A	0.119996	1.08673	0.982776	447.338	411.635	465	396	hsa:657	bone morphogenetic protein receptor, type IA
BMPR1B	-0.294301	0.815467	0.961579	121.214	148.646	126	143	hsa:658	bone morphogenetic protein receptor, type IB
BMPR2	-0.472101	0.720914	0.918484	562.78	780.652	585	751	hsa:659	bone morphogenetic protein receptor, type II (serine/threonine kinase)
BMS1	0.207009	1.15429	0.987074	1305.46	1130.96	1357	1088	hsa:9790	BMS1 ribosome biogenesis factor
BMS1P10	-0.848142	0.5555	0.945375	11.5442	20.7897	12	20		BMS1 pseudogene 10
BMS1P13	-0.111592	0.925566	0.985209	7.69614	8.31586	8	8		BMS1 pseudogene 13
BMS1P14	0.0698672	1.04962	0.974953	89.4676	85.2376	93	82		BMS1 pseudogene 13
BMS1P20	0.326359	1.25385	0.957564	121.214	96.6719	126	93	hsa:96610	BMS1 pseudogene 20
BMS1P4	-0.244137	0.844321	0.96919	50.0249	59.2505	52	57	hsa:729096	BMS1 pseudogene 4
BMS1P5	-0.00279703	0.998063	0.97788	158.733	159.041	165	153	hsa:399761	BMS1 pseudogene 5
BMS1P6	-0.57716	0.670282	0.95537	20.2024	30.145	21	29	hsa:642826	BMS1 pseudogene 6
BMT2	-1.09919	0.466777	0.00737227	167.391	358.622	174	345
BNIP1	0.011124	1.00774	0.975696	94.2777	93.5534	98	90	hsa:662	BCL2/adenovirus E1B 19kDa interacting protein 1
BNIP2	-0.809344	0.570641	0.204334	493.515	864.85	513	832	hsa:663	BCL2/adenovirus E1B 19kDa interacting protein 2
BNIP3	-0.0746796	0.949553	0.989579	948.549	998.943	986	961	hsa:664	BCL2/adenovirus E1B 19kDa interacting protein 3
BNIP3L	-0.632358	0.645121	0.711084	639.741	991.667	665	954	hsa:665	BCL2/adenovirus E1B 19kDa interacting protein 3-like
BNIP3P4	2.58294	5.99159	0.695635	12.5062	2.07897	13	2		BCL2/adenovirus E1B 19kDa interacting protein 3 pseudogene 4
BNIPL	0.335466	1.26178	0.979721	14.4303	11.4343	15	11	hsa:149428	BCL2/adenovirus E1B 19kD interacting protein like
BOC	1.6032	3.03817	2.29702e-06	334.782	110.185	348	106	hsa:91653	BOC cell adhesion associated, oncogene regulated
BOD1	0.137717	1.10016	0.983978	569.514	517.662	592	498	hsa:91272	biorientation of chromosomes in cell division 1
BOD1L1	-0.403796	0.755867	0.966987	1427.63	1888.74	1484	1817	hsa:259282	biorientation of chromosomes in cell division 1-like 1
BOK	-0.351224	0.783919	0.961997	495.439	632.005	515	608	hsa:666	BCL2-related ovarian killer
BOLA1	-0.0624012	0.957669	0.979772	228.96	239.081	238	230	hsa:51027	bolA family member 1
BOLA2-SMG1P6	0.0711265	1.05054	0.975769	121.214	115.383	126	111
BOLA3	0.644736	1.56345	0.743446	214.53	137.212	223	132	hsa:388962	bolA family member 3
BOLA3-AS1	0.11049	1.0796	0.986509	6.73412	6.2369	7	6	hsa:100507171	BOLA3 antisense RNA 1 (head to head)
BOP1	1.22985	2.34542	0.000148172	1848.03	787.928	1921	758	hsa:23246	block of proliferation 1
BORA	0.447631	1.3638	0.941685	80.8094	59.2505	84	57	hsa:79866	bora, aurora kinase A activator
BORCS5	-11.0223	0.000480777	0.00053424	0	20.7897	0	20	hsa:118426	loss of heterozygosity, 12, chromosomal region 1
BORCS6	-0.942198	0.520439	0.0592524	203.948	391.885	212	377	hsa:54785	chromosome 17 open reading frame 59
BORCS7	0.182876	1.13514	0.972139	151.037	133.054	157	128	hsa:119032	chromosome 10 open reading frame 32
BORCS7-ASMT	0.181009	1.13368	0.973102	47.1388	41.5793	49	40	hsa:100528007	C10orf32-ASMT readthrough (NMD candidate)
BORCS8	1.04462	2.06283	0.230396	102.936	49.8952	107	48	hsa:729991	MEF2B neighbor
BORCS8-MEF2B	-0.11172	0.925484	0.974115	90.4296	97.7114	94	94
BPGM	-0.682646	0.623021	0.673473	132.758	213.094	138	205	hsa:669	2,3-bisphosphoglycerate mutase
BPHL	-1.0298	0.489777	0.0298156	139.492	284.818	145	274	hsa:670	biphenyl hydrolase-like (serine hydrolase)
BPIFB1	-0.803117	0.57311	0.947217	12.5062	21.8291	13	21	hsa:92747	BPI fold containing family B, member 1
BPNT1	-0.361703	0.778245	0.95864	462.73	594.584	481	572	hsa:10380	3'(2'), 5'-bisphosphate nucleotidase 1
BPTF	0.112525	1.08112	0.991911	1737.4	1607.04	1806	1546	hsa:2186	bromodomain PHD finger transcription factor
BRAF	-0.189893	0.876671	0.980442	449.262	512.465	467	493	hsa:673	B-Raf proto-oncogene, serine/threonine kinase
BRAP	0.305672	1.23599	0.973134	781.158	632.005	812	608	hsa:8315	BRCA1 associated protein
BRAT1	0.0365745	1.02568	0.990498	1083.23	1056.11	1126	1016	hsa:221927	BRCA1-associated ATM activator 1
BRCA1	0.808791	1.75174	0.218907	1393	795.204	1448	765	hsa:672	breast cancer 1, early onset
BRCA1P1	-0.201866	0.869425	0.974437	29.8225	34.3029	31	33		BRCA1 pseudogene 1
BRCA2	0.866803	1.82362	0.447602	128.91	70.6848	134	68	hsa:675	breast cancer 2, early onset
BRCC3	0.372306	1.29442	0.967002	1201.56	928.258	1249	893	hsa:79184	BRCA1/BRCA2-containing complex, subunit 3
BRCC3P1	1.05639	2.07973	0.97419	8.65815	4.15793	9	4		BRCA1/BRCA2-containing complex, subunit 3 pseudogene 1
BRD1	0.0961292	1.0689	0.986639	681.108	637.203	708	613	hsa:23774	bromodomain containing 1
BRD3	-0.438673	0.737813	0.94476	828.297	1122.64	861	1080	hsa:8019	bromodomain containing 3
BRD4	0.159742	1.11709	0.989453	1385.3	1240.1	1440	1193	hsa:23476	bromodomain containing 4
BRD7	0.502707	1.41687	0.923964	1783.58	1258.81	1854	1211	hsa:29117	bromodomain containing 7
BRD7P2	0.0517476	1.03652	0.97788	26.9365	25.9871	28	25		bromodomain containing 7 pseudogene 2
BRD7P5	1.20823	2.31054	0.965881	9.62017	4.15793	10	4		bromodomain containing 7 pseudogene 5
BRD8	0.304328	1.23484	0.975048	902.372	730.756	938	703	hsa:10902	bromodomain containing 8
BRD9	-0.0960491	0.935592	0.989983	1067.84	1141.35	1110	1098	hsa:65980	bromodomain containing 9
BRDTP1	-1.11123	0.4629	0.778283	15.3923	33.2634	16	32	hsa:643486	bromodomain, testis-specific pseudogene 1
BRE	-0.0623805	0.957683	0.98608	543.54	567.558	565	546	hsa:9577	brain and reproductive organ-expressed (TNFRSF1A modulator)
BRF1	0.635397	1.55337	0.698613	547.388	352.385	569	339	hsa:2972	BRF1, RNA polymerase III transcription initiation factor 90 kDa subunit
BRF2	-0.0104473	0.992785	0.9763	113.518	114.343	118	110	hsa:55290	BRF2, RNA polymerase III transcription initiation factor 50 kDa subunit
BRI3	-0.0184677	0.987281	0.99315	1798.01	1821.17	1869	1752	hsa:25798	brain protein I3
BRI3BP	0.517659	1.43163	0.8744	459.844	321.2	478	309	hsa:140707	BRI3 binding protein
BRICD5	-0.314184	0.804306	0.961061	70.2272	87.3165	73	84	hsa:283870	BRICHOS domain containing 5
BRINP2	-0.374081	0.771597	0.986475	4.81008	6.2369	5	6	hsa:57795	bone morphogenetic protein/retinoic acid inducible neural-specific 2
BRIP1	0.530293	1.44422	0.863068	334.782	231.805	348	223	hsa:83990	BRCA1 interacting protein C-terminal helicase 1
BRIX1	0.513862	1.42787	0.880643	571.438	400.201	594	385	hsa:55299	BRX1, biogenesis of ribosomes, homolog (S. cerevisiae)
BRK1	0.273193	1.20848	0.988755	2797.55	2314.93	2908	2227	hsa:55845	BRICK1, SCAR/WAVE actin-nucleating complex subunit
BRMS1	0.753046	1.68535	0.3692	1047.64	621.611	1089	598	hsa:25855	breast cancer metastasis suppressor 1
BRMS1L	0.707651	1.63314	0.640307	202.024	123.698	210	119	hsa:84312	breast cancer metastasis-suppressor 1-like
BROX	-0.487332	0.713343	0.909628	588.754	825.349	612	794	hsa:148362	BRO1 domain and CAAX motif containing
BRPF1	0.438086	1.35481	0.946667	1190.01	878.363	1237	845	hsa:7862	bromodomain and PHD finger containing, 1
BRPF3	-0.0967021	0.935168	0.987695	742.677	794.165	772	764	hsa:27154	bromodomain and PHD finger containing, 3
BRS3	1.23583	2.35517	0.349375	53.8729	22.8686	56	22	hsa:680	bombesin-like receptor 3
BRSK1	0.566258	1.48068	0.904182	84.6575	57.1716	88	55	hsa:84446	BR serine/threonine kinase 1
BRWD1	-0.708999	0.611744	0.498829	673.412	1100.81	700	1059	hsa:54014	bromodomain and WD repeat domain containing 1
BRWD3	-1.16472	0.446051	0.000506236	604.147	1354.45	628	1303	hsa:254065	bromodomain and WD repeat domain containing 3
BSCL2	0.0899001	1.0643	0.983255	420.401	395.003	437	380	hsa:26580	Berardinelli-Seip congenital lipodystrophy 2 (seipin)
BSDC1	-0.216143	0.860864	0.984221	833.107	967.758	866	931	hsa:55108	BSD domain containing 1
BSG	-0.106833	0.928624	0.996432	5676.86	6113.2	5901	5881	hsa:682	basigin (Ok blood group)
BSN	0.472746	1.38775	0.980211	11.5442	8.31586	12	8	hsa:8927	bassoon presynaptic cytomatrix protein
BST1	0.498109	1.41236	0.964278	27.8985	19.7502	29	19	hsa:683	bone marrow stromal cell antigen 1
BTAF1	-0.34346	0.788149	0.979664	1650.82	2094.56	1716	2015	hsa:9044	BTAF1 RNA polymerase II, B-TFIID transcription factor-associated, 170kDa
BTBD1	0.123519	1.08939	0.989872	1246.77	1144.47	1296	1101	hsa:53339	BTB (POZ) domain containing 1
BTBD10	0.349888	1.27446	0.95858	474.274	372.135	493	358	hsa:84280	BTB (POZ) domain containing 10
BTBD11	0.245905	1.18584	0.97524	481.97	406.438	501	391	hsa:121551	BTB (POZ) domain containing 11
BTBD16	0.110576	1.07966	0.982067	13.4682	12.4738	14	12	hsa:118663	BTB (POZ) domain containing 16
BTBD19	-0.318144	0.802101	0.960114	75.0373	93.5534	78	90	hsa:149478	BTB (POZ) domain containing 19
BTBD2	-0.0483206	0.967061	0.990415	1051.48	1087.3	1093	1046	hsa:55643	BTB (POZ) domain containing 2
BTBD3	-0.249923	0.840942	0.973793	363.642	432.425	378	416	hsa:22903	BTB (POZ) domain containing 3
BTBD6	0.627313	1.54469	0.719941	441.566	285.858	459	275	hsa:90135	BTB (POZ) domain containing 6
BTBD7	1.77481	3.42193	0.151041	35.5946	10.3948	37	10	hsa:55727	BTB (POZ) domain containing 7
BTBD8	-0.292121	0.816701	0.978311	14.4303	17.6712	15	17	hsa:284697	BTB (POZ) domain containing 8
BTBD9	-0.227969	0.853836	0.969012	137.568	161.12	143	155	hsa:114781	BTB (POZ) domain containing 9
BTC	0.0581836	1.04115	0.975	60.6071	58.211	63	56	hsa:685	betacellulin
BTD	-0.822794	0.565346	0.211145	259.745	459.451	270	442	hsa:686	biotinidase
BTF3	0.188918	1.13991	0.993639	3723.01	3266.05	3870	3142	hsa:689	basic transcription factor 3
BTF3L4	0.698525	1.62285	0.572381	355.946	219.331	370	211	hsa:91408	basic transcription factor 3-like 4
BTF3L4P2	1.54468	2.91739	0.247507	39.4427	13.5133	41	13		basic transcription factor 3-like 4 pseudogene 2
BTG1	-0.559283	0.678639	0.8954	1941.35	2860.66	2018	2752	hsa:694	B-cell translocation gene 1, anti-proliferative
BTG2	-1.09589	0.467847	0.00319057	308.807	660.072	321	635	hsa:7832	BTG family, member 2
BTG3	-0.180965	0.882113	0.971729	58.683	66.5269	61	64	hsa:10950	BTG family, member 3
BTN2A1	-0.0727358	0.950833	0.984283	432.908	455.293	450	438	hsa:11120	butyrophilin, subfamily 2, member A1
BTN2A2	-0.971175	0.510091	0.128605	93.3156	182.949	97	176	hsa:10385	butyrophilin, subfamily 2, member A2
BTN2A3P	-0.82011	0.566399	0.755417	39.4427	69.6453	41	67	hsa:54718	butyrophilin, subfamily 2, member A3, pseudogene
BTN3A1	-0.955722	0.515584	0.104346	117.366	227.647	122	219	hsa:11119	butyrophilin, subfamily 3, member A1
BTN3A2	-1.04092	0.486018	0.0163342	180.859	372.135	188	358	hsa:11118	butyrophilin, subfamily 3, member A2
BTN3A3	-1.43342	0.370251	0.00717169	38.4807	103.948	40	100	hsa:10384	butyrophilin, subfamily 3, member A3
BTRC	-0.137458	0.909119	0.981444	374.225	411.635	389	396	hsa:8945	beta-transducin repeat containing E3 ubiquitin protein ligase
BUB1	0.324636	1.25235	0.975645	1201.56	959.443	1249	923	hsa:699	BUB1 mitotic checkpoint serine/threonine kinase
BUB1B	0.912284	1.88202	0.054869	1572.9	835.744	1635	804	hsa:701	BUB1 mitotic checkpoint serine/threonine kinase B
BUB1B-PAK6	0.735711	1.66522	0.963874	17.3163	10.3948	18	10
BUB3	0.592524	1.50788	0.808507	1272.75	844.06	1323	812	hsa:9184	BUB3 mitotic checkpoint protein
BUD13	0.0354422	1.02487	0.984737	446.376	435.543	464	419	hsa:84811	BUD13 homolog (S. cerevisiae)
BUD31	0.305581	1.23592	0.984556	2236.69	1809.74	2325	1741	hsa:8896	BUD31 homolog (S. cerevisiae)
BYSL	0.962557	1.94876	0.0419057	459.844	235.963	478	227	hsa:705	bystin-like
BZW1	0.428408	1.34575	0.950444	1189.05	883.56	1236	850	hsa:9689	basic leucine zipper and W2 domains 1
BZW1P2	0.0997237	1.07157	0.979094	21.1644	19.7502	22	19		basic leucine zipper and W2 domains 1 pseudogene 2
BZW2	0.223732	1.16775	0.986907	1442.06	1234.91	1499	1188	hsa:28969	basic leucine zipper and W2 domains 2
C10orf10	-1.97735	0.253956	4.45338e-11	129.872	511.426	135	492	hsa:11067	chromosome 10 open reading frame 10
C10orf11	0.200197	1.14886	0.970689	138.53	120.58	144	116	hsa:83938	chromosome 10 open reading frame 11
C10orf12	0.0186639	1.01302	0.977688	155.847	153.843	162	148	hsa:26148	chromosome 10 open reading frame 12
C10orf126	0.482931	1.39758	0.937988	71.1893	50.9347	74	49	hsa:283080	chromosome 10 open reading frame 126
C10orf2	0.638467	1.55667	0.691598	666.678	428.267	693	412	hsa:56652	chromosome 10 open reading frame 2
C10orf25	-0.473702	0.720114	0.982414	6.73412	9.35534	7	9	hsa:220979	chromosome 10 open reading frame 25
C10orf35	0.699714	1.62418	0.829165	82.7335	50.9347	86	49	hsa:219738	chromosome 10 open reading frame 35
C10orf54	-1.35482	0.390985	0.00816277	47.1388	120.58	49	116	hsa:64115	chromosome 10 open reading frame 54
C10orf76	0.497671	1.41193	0.891291	457.92	324.319	476	312	hsa:79591	chromosome 10 open reading frame 76
C10orf88	0.315993	1.24487	0.958543	146.227	117.462	152	113	hsa:80007	chromosome 10 open reading frame 88
C10orf90	1.14377	2.20957	0.0889775	112.556	50.9347	117	49	hsa:118611	chromosome 10 open reading frame 90
C10orf91	1.02507	2.03505	0.920128	21.1644	10.3948	22	10	hsa:170393	chromosome 10 open reading frame 91
C11orf1	0.468424	1.3836	0.919972	145.265	104.988	151	101	hsa:64776	chromosome 11 open reading frame 1
C11orf24	0.2562	1.19433	0.984113	1333.36	1116.4	1386	1074	hsa:53838	chromosome 11 open reading frame 24
C11orf31	-0.293929	0.815678	0.970788	450.224	551.965	468	531	hsa:280636	chromosome 11 open reading frame 31
C11orf44	0.0808055	1.05761	0.985704	7.69614	7.27638	8	7	hsa:283171	chromosome 11 open reading frame 44
C11orf45	0.615664	1.53226	0.86729	97.1637	63.4084	101	61	hsa:219833	chromosome 11 open reading frame 45
C11orf49	-0.114855	0.923475	0.983528	443.49	480.241	461	462	hsa:79096	chromosome 11 open reading frame 49
C11orf52	-1.09291	0.468814	0.276636	37.5187	80.0402	39	77	hsa:91894	chromosome 11 open reading frame 52
C11orf53	-0.433571	0.740427	0.952561	42.3287	57.1716	44	55	hsa:341032	chromosome 11 open reading frame 53
C11orf54	-0.712166	0.610403	0.483325	564.704	925.14	587	890	hsa:28970	chromosome 11 open reading frame 54
C11orf57	-0.120812	0.91967	0.983583	456.958	496.873	475	478	hsa:55216	chromosome 11 open reading frame 57
C11orf58	0.276681	1.21141	0.985308	1842.26	1520.76	1915	1463	hsa:10944	chromosome 11 open reading frame 58
C11orf63	-0.0551372	0.962503	0.97527	50.0249	51.9741	52	50	hsa:79864	chromosome 11 open reading frame 63
C11orf65	1.10818	2.15574	0.979378	6.73412	3.11845	7	3	hsa:160140	chromosome 11 open reading frame 65
C11orf68	-0.418102	0.748409	0.932904	215.492	287.937	224	277	hsa:83638	chromosome 11 open reading frame 68
C11orf70	-0.365359	0.776276	0.969041	25.0124	32.224	26	31	hsa:85016	chromosome 11 open reading frame 70
C11orf71	-0.111712	0.925489	0.974143	54.835	59.2505	57	57	hsa:54494	chromosome 11 open reading frame 71
C11orf73	0.13548	1.09846	0.977521	244.352	222.449	254	214	hsa:51501	chromosome 11 open reading frame 73
C11orf74	-0.120236	0.920037	0.976116	162.581	176.712	169	170	hsa:119710	chromosome 11 open reading frame 74
C11orf80	-0.242962	0.845008	0.96831	161.619	191.265	168	184	hsa:79703	chromosome 11 open reading frame 80
C11orf84	0.476918	1.39177	0.915191	752.297	540.531	782	520	hsa:144097	chromosome 11 open reading frame 84
C11orf86	-0.354857	0.781947	0.956676	351.136	449.057	365	432	hsa:254439	chromosome 11 open reading frame 86
C11orf95	0.174515	1.12858	0.982868	614.729	544.689	639	524	hsa:65998	chromosome 11 open reading frame 95
C11orf98	0.335021	1.2614	0.972614	1076.5	853.415	1119	821	hsa:102288414	chromosome 11 open reading frame 98
C12orf10	0.355388	1.27933	0.960082	587.792	459.451	611	442	hsa:60314	chromosome 12 open reading frame 10
C12orf29	0.431105	1.34827	0.927874	276.099	204.778	287	197	hsa:91298	chromosome 12 open reading frame 29
C12orf4	0.743251	1.67394	0.42996	436.756	260.91	454	251	hsa:57102	chromosome 12 open reading frame 4
C12orf43	0.563206	1.47755	0.824782	532.957	360.701	554	347	hsa:64897	chromosome 12 open reading frame 43
C12orf45	0.459594	1.37515	0.917234	202.986	147.607	211	142	hsa:121053	chromosome 12 open reading frame 45
C12orf49	-0.0310537	0.978705	0.994304	2423.32	2476.05	2519	2382	hsa:79794	chromosome 12 open reading frame 49
C12orf56	0.362029	1.28523	0.973304	24.0504	18.7107	25	18	hsa:115749	chromosome 12 open reading frame 56
C12orf57	-0.29674	0.81409	0.974845	660.906	811.836	687	781	hsa:113246	chromosome 12 open reading frame 57
C12orf60	-0.0769476	0.948061	0.975607	40.4047	42.6188	42	41	hsa:144608	chromosome 12 open reading frame 60
C12orf65	0.100706	1.0723	0.985912	625.311	583.15	650	561	hsa:91574	chromosome 12 open reading frame 65
C12orf66	0.102388	1.07355	0.977344	195.289	181.909	203	175	hsa:144577	chromosome 12 open reading frame 66
C12orf73	0.749254	1.68092	0.496841	256.859	152.804	267	147	hsa:728568	chromosome 12 open reading frame 73
C12orf75	0.55898	1.47323	0.893433	2634	1787.91	2738	1720	hsa:387882	chromosome 12 open reading frame 75
C12orf76	-0.177306	0.884353	0.972217	124.1	140.33	129	135	hsa:400073	chromosome 12 open reading frame 76
C14orf1	0.437187	1.35396	0.938699	817.714	603.939	850	581	hsa:11161	chromosome 14 open reading frame 1
C14orf105	2.67923	6.40515	1.24175e-11	173.163	27.0266	180	26	hsa:55195	chromosome 14 open reading frame 105
C14orf119	0.0202055	1.0141	0.986639	572.4	564.439	595	543	hsa:55017	chromosome 14 open reading frame 119
C14orf132	-0.44217	0.736027	0.929051	422.325	573.794	439	552	hsa:56967	chromosome 14 open reading frame 132
C14orf159	-0.934785	0.52312	0.167148	100.05	191.265	104	184	hsa:80017	chromosome 14 open reading frame 159
C14orf166	0.411826	1.33037	0.953136	1017.81	765.059	1058	736	hsa:51637	chromosome 14 open reading frame 166
C14orf169	1.16122	2.23646	0.00767208	251.086	112.264	261	108	hsa:79697	chromosome 14 open reading frame 169
C14orf2	0.30709	1.23721	0.967362	488.705	395.003	508	380	hsa:9556	chromosome 14 open reading frame 2
C14orf28	-1.83099	0.281072	0.00681758	16.3543	58.211	17	56	hsa:122525	chromosome 14 open reading frame 28
C14orf79	-0.119945	0.920223	0.976328	168.353	182.949	175	176	hsa:122616	chromosome 14 open reading frame 79
C14orf80	0.90759	1.87591	0.133924	288.605	153.843	300	148	hsa:283643	chromosome 14 open reading frame 80
C14orf93	-0.517997	0.698341	0.906973	79.8474	114.343	83	110	hsa:60686	chromosome 14 open reading frame 93
C15orf38-AP3S2	-0.242488	0.845287	0.974822	375.187	443.859	390	427	hsa:100526783	C15orf38-AP3S2 readthrough
C15orf39	0.83824	1.78787	0.157523	1663.33	930.337	1729	895	hsa:56905	chromosome 15 open reading frame 39
C15orf40	0.048731	1.03435	0.979971	237.618	229.726	247	221	hsa:123207	chromosome 15 open reading frame 40
C15orf41	0.730244	1.65892	0.471293	415.591	250.515	432	241	hsa:84529	chromosome 15 open reading frame 41
C15orf48	0.070739	1.05025	0.975101	97.1637	92.514	101	89	hsa:84419	chromosome 15 open reading frame 48
C15orf52	-0.96632	0.51181	0.0205139	722.475	1411.62	751	1358	hsa:388115	chromosome 15 open reading frame 52
C15orf57	0.290179	1.22279	0.964762	280.909	229.726	292	221	hsa:90416	chromosome 15 open reading frame 57
C15orf61	0.250793	1.18986	0.968711	60.6071	50.9347	63	49	hsa:145853	chromosome 15 open reading frame 61
C15orf62	-0.352592	0.783176	0.972012	21.1644	27.0266	22	26	hsa:643338	chromosome 15 open reading frame 62
C15orf65	-0.0276619	0.981009	0.975457	50.9869	51.9741	53	50	hsa:145788	chromosome 15 open reading frame 65
C16orf13	0.357165	1.28091	0.958781	551.236	430.346	573	414	hsa:84326	chromosome 16 open reading frame 13
C16orf45	-0.411006	0.752099	0.97668	12.5062	16.6317	13	16	hsa:89927	chromosome 16 open reading frame 45
C16orf46	-1.60296	0.329202	0.0923899	15.3923	46.7767	16	45	hsa:123775	chromosome 16 open reading frame 46
C16orf52	-0.196746	0.872516	0.976563	301.111	345.108	313	332	hsa:730094	chromosome 16 open reading frame 52
C16orf58	-0.305886	0.808945	0.981018	1262.17	1560.26	1312	1501	hsa:64755	chromosome 16 open reading frame 58
C16orf59	1.19941	2.29646	0.00237045	322.276	140.33	335	135	hsa:80178	chromosome 16 open reading frame 59
C16orf62	-0.464556	0.724694	0.912346	302.073	416.833	314	401	hsa:57020	chromosome 16 open reading frame 62
C16orf70	0.543992	1.458	0.848902	542.578	372.135	564	358	hsa:80262	chromosome 16 open reading frame 70
C16orf71	1.3456	2.54135	0.954094	10.5822	4.15793	11	4	hsa:146562	chromosome 16 open reading frame 71
C16orf72	0.179892	1.1328	0.986584	1019.74	900.192	1060	866	hsa:29035	chromosome 16 open reading frame 72
C16orf74	0.141007	1.10267	0.973689	53.8729	48.8557	56	47	hsa:404550	chromosome 16 open reading frame 74
C16orf86	-1.46431	0.36241	0.71298	8.65815	23.9081	9	23	hsa:388284	chromosome 16 open reading frame 86
C16orf87	-0.468258	0.722837	0.920074	102.936	142.409	107	137	hsa:388272	chromosome 16 open reading frame 87
C16orf91	0.229296	1.17226	0.971417	255.897	218.291	266	210	hsa:283951	chromosome 16 open reading frame 91
C16orf95	0.525228	1.43916	0.977234	13.4682	9.35534	14	9	hsa:100506581	chromosome 16 open reading frame 95
C17orf100	-0.616083	0.65244	0.905524	41.3667	63.4084	43	61	hsa:388327	chromosome 17 open reading frame 100
C17orf107	-0.858725	0.55144	0.822052	26.9365	48.8557	28	47	hsa:100130311	chromosome 17 open reading frame 107
C17orf49	0.10794	1.07769	0.976346	170.277	158.001	177	152	hsa:124944	chromosome 17 open reading frame 49
C17orf51	0.920462	1.89272	0.0599849	609.919	322.24	634	310	hsa:339263	chromosome 17 open reading frame 51
C17orf53	1.10624	2.15283	0.0235313	212.606	98.7509	221	95	hsa:78995	chromosome 17 open reading frame 53
C17orf58	0.708662	1.63429	0.687066	159.695	97.7114	166	94	hsa:284018	chromosome 17 open reading frame 58
C17orf62	0.196794	1.14615	0.988395	1469	1281.68	1527	1233	hsa:79415	chromosome 17 open reading frame 62
C17orf67	-1.69649	0.308536	2.69234e-05	49.0629	159.041	51	153	hsa:339210	chromosome 17 open reading frame 67
C17orf75	0.0231969	1.01621	0.979632	215.492	212.054	224	204	hsa:64149	chromosome 17 open reading frame 75
C17orf80	-0.16879	0.889588	0.979101	333.82	375.253	347	361	hsa:55028	chromosome 17 open reading frame 80
C17orf82	0.986822	1.98181	0.956525	14.4303	7.27638	15	7	hsa:388407	chromosome 17 open reading frame 82
C17orf89	0.980116	1.97262	0.0238465	670.526	339.911	697	327	hsa:284184	chromosome 17 open reading frame 89
C17orf97	0.700078	1.62459	0.842855	75.9993	46.7767	79	45	hsa:400566	chromosome 17 open reading frame 97
C17orf99	-0.469153	0.722388	0.955691	30.7845	42.6188	32	41	hsa:100141515	chromosome 17 open reading frame 99
C18orf21	0.739092	1.66912	0.497999	291.491	174.633	303	168	hsa:83608	chromosome 18 open reading frame 21
C18orf25	-0.329998	0.795538	0.967096	530.071	666.308	551	641	hsa:147339	chromosome 18 open reading frame 25
C18orf32	-0.198521	0.871443	0.970902	124.1	142.409	129	137	hsa:497661	chromosome 18 open reading frame 32
C18orf54	-0.256901	0.836884	0.966115	81.7714	97.7114	85	94	hsa:162681	chromosome 18 open reading frame 54
C18orf65	-0.400834	0.75742	0.981155	8.65815	11.4343	9	11	hsa:400658	chromosome 18 open reading frame 65
C18orf8	-0.252361	0.839521	0.977921	563.742	671.506	586	646	hsa:29919	chromosome 18 open reading frame 8
C19orf12	-0.405955	0.754737	0.949832	586.83	777.533	610	748	hsa:83636	chromosome 19 open reading frame 12
C19orf24	0.537478	1.45143	0.855057	485.819	334.713	505	322	hsa:55009	chromosome 19 open reading frame 24
C19orf25	0.36947	1.29188	0.949801	329.01	254.673	342	245	hsa:148223	chromosome 19 open reading frame 25
C19orf33	0.205544	1.15312	0.991006	2382.92	2066.49	2477	1988	hsa:64073	chromosome 19 open reading frame 33
C19orf43	0.146182	1.10664	0.987988	1028.4	929.298	1069	894	hsa:79002	chromosome 19 open reading frame 43
C19orf44	0.106904	1.07691	0.978734	246.276	228.686	256	220	hsa:84167	chromosome 19 open reading frame 44
C19orf47	0.191915	1.14228	0.976751	339.592	297.292	353	286	hsa:126526	chromosome 19 open reading frame 47
C19orf48	0.928394	1.90316	0.0446119	2174.16	1142.39	2260	1099	hsa:84798	chromosome 19 open reading frame 48
C19orf52	-0.12514	0.916915	0.973986	102.936	112.264	107	108	hsa:90580	chromosome 19 open reading frame 52
C19orf53	0.250585	1.18969	0.979716	792.702	666.308	824	641	hsa:28974	chromosome 19 open reading frame 53
C19orf54	0.0618459	1.0438	0.979729	237.618	227.647	247	219	hsa:284325	chromosome 19 open reading frame 54
C19orf57	0.610495	1.52678	0.950166	31.7466	20.7897	33	20	hsa:79173	chromosome 19 open reading frame 57
C19orf60	0.215981	1.16149	0.970493	179.897	154.883	187	149	hsa:55049	chromosome 19 open reading frame 60
C19orf66	-0.351392	0.783827	0.956411	319.39	407.477	332	392	hsa:55337	chromosome 19 open reading frame 66
C19orf68	0.250825	1.18989	0.96767	199.138	167.357	207	161	hsa:374920	chromosome 19 open reading frame 68
C19orf70	0.428064	1.34543	0.929726	332.858	247.397	346	238	hsa:125988	chromosome 19 open reading frame 70
C1D	-0.331284	0.794829	0.957193	210.682	265.068	219	255	hsa:10438	C1D nuclear receptor corepressor
C1DP1	-1.47293	0.360249	0.828189	6.73412	18.7107	7	18		C1D nuclear receptor corepressor pseudogene 1
C1GALT1	-0.130262	0.913666	0.977775	223.188	244.278	232	235	hsa:56913	core 1 synthase, glycoprotein-N-acetylgalactosamine 3-beta-galactosyltransferase 1
C1GALT1C1	-0.296674	0.814127	0.966614	316.504	388.767	329	374	hsa:29071	C1GALT1-specific chaperone 1
C1GALT1C1L	-0.111592	0.925566	0.985209	7.69614	8.31586	8	8	hsa:728819	hCG1645220
C1GALT1P3	1.47264	2.77529	0.244076	43.2908	15.5922	45	15		core 1 synthase, glycoprotein-N-acetylgalactosamine 3-beta-galactosyltransferase 1 pseudogene 3
C1orf101	-0.917324	0.52949	0.980286	3.84807	7.27638	4	7	hsa:257044	chromosome 1 open reading frame 101
C1orf105	1.79269	3.46461	0.838697	14.4303	4.15793	15	4	hsa:92346	chromosome 1 open reading frame 105
C1orf106	0.324013	1.25181	0.979278	1620.04	1294.16	1684	1245	hsa:55765	chromosome 1 open reading frame 106
C1orf109	0.298398	1.22978	0.966039	377.111	306.647	392	295	hsa:54955	chromosome 1 open reading frame 109
C1orf112	0.426348	1.34383	0.930066	305.921	227.647	318	219	hsa:55732	chromosome 1 open reading frame 112
C1orf115	0.0756368	1.05383	0.984122	450.224	427.227	468	411	hsa:79762	chromosome 1 open reading frame 115
C1orf116	-0.871671	0.546513	0.500628	59.6451	109.146	62	105	hsa:79098	chromosome 1 open reading frame 116
C1orf122	0.197505	1.14671	0.976691	354.022	308.726	368	297	hsa:127687	chromosome 1 open reading frame 122
C1orf123	0.70331	1.62824	0.628734	225.112	138.251	234	133	hsa:54987	chromosome 1 open reading frame 123
C1orf131	0.433801	1.35079	0.927173	329.972	244.278	343	235	hsa:128061	chromosome 1 open reading frame 131
C1orf132	-1.14694	0.451581	0.618634	19.2403	42.6188	20	41		chromosome 1 open reading frame 132
C1orf145	1.75948	3.38576	0.9232	10.5822	3.11845	11	3	hsa:574407	chromosome 1 open reading frame 145
C1orf159	0.110658	1.07972	0.98257	417.515	386.688	434	372	hsa:54991	chromosome 1 open reading frame 159
C1orf162	-0.269175	0.829794	0.973628	25.0124	30.145	26	29	hsa:128346	chromosome 1 open reading frame 162
C1orf174	-0.128067	0.915056	0.982738	422.325	461.53	439	444	hsa:339448	chromosome 1 open reading frame 174
C1orf198	-0.257535	0.836516	0.978174	606.071	724.519	630	697	hsa:84886	chromosome 1 open reading frame 198
C1orf204	0.0402291	1.02828	0.984299	9.62017	9.35534	10	9	hsa:284677	chromosome 1 open reading frame 204
C1orf21	-1.21999	0.429286	0.174998	30.7845	71.7243	32	69	hsa:81563	chromosome 1 open reading frame 21
C1orf216	-0.0673333	0.9544	0.977363	158.733	166.317	165	160	hsa:127703	chromosome 1 open reading frame 216
C1orf220	0.0137933	1.00961	0.978783	23.0884	22.8686	24	22	hsa:400798	chromosome 1 open reading frame 220
C1orf226	-0.666403	0.630076	0.624223	293.415	465.688	305	448	hsa:400793	chromosome 1 open reading frame 226
C1orf228	-1.87618	0.272405	0.0932764	9.62017	35.3424	10	34	hsa:339541	chromosome 1 open reading frame 228
C1orf229	-0.695261	0.617598	0.984713	3.84807	6.2369	4	6	hsa:388759	chromosome 1 open reading frame 229
C1orf27	-0.0183277	0.987377	0.987383	629.159	637.203	654	613	hsa:54953	chromosome 1 open reading frame 27
C1orf35	-0.276705	0.825474	0.973434	468.502	567.558	487	546	hsa:79169	chromosome 1 open reading frame 35
C1orf43	0.156485	1.11457	0.996308	7190.11	6451.03	7474	6206	hsa:25912	chromosome 1 open reading frame 43
C1orf50	0.303254	1.23392	0.964527	65.4172	53.0136	68	51	hsa:79078	chromosome 1 open reading frame 50
C1orf52	-0.140871	0.906972	0.976201	188.555	207.897	196	200	hsa:148423	chromosome 1 open reading frame 52
C1orf53	1.72339	3.30211	0.536379	24.0504	7.27638	25	7	hsa:388722	chromosome 1 open reading frame 53
C1orf54	-0.762929	0.589299	0.974226	6.73412	11.4343	7	11	hsa:79630	chromosome 1 open reading frame 54
C1orf56	0.176935	1.13048	0.973504	185.669	164.238	193	158	hsa:54964	chromosome 1 open reading frame 56
C1orf61	0.604136	1.52007	0.963731	22.1264	14.5528	23	14	hsa:10485	chromosome 1 open reading frame 61
C1orf74	0.177757	1.13112	0.971512	105.822	93.5534	110	90	hsa:148304	chromosome 1 open reading frame 74
C1QBP	0.777999	1.71475	0.371444	3427.67	1998.93	3563	1923	hsa:708	complement component 1, q subcomponent binding protein
C1QL1	0.887813	1.85037	0.917779	26.9365	14.5528	28	14	hsa:10882	complement component 1, q subcomponent-like 1
C1QL4	-0.0186192	0.987177	0.975272	61.5691	62.369	64	60	hsa:338761	complement component 1, q subcomponent-like 4
C1QTNF1	1.01271	2.0177	0.015911	593.564	294.174	617	283	hsa:114897	C1q and tumor necrosis factor related protein 1
C1QTNF1-AS1	1.74503	3.35202	0.374953	27.8985	8.31586	29	8	hsa:100507410	C1QTNF1 antisense RNA 1
C1QTNF3	-0.384604	0.765989	0.969083	23.0884	30.145	24	29	hsa:114899	C1q and tumor necrosis factor related protein 3
C1QTNF3-AMACR	0.263746	1.20059	0.965717	92.3536	76.9217	96	74	hsa:100534612	C1QTNF3-AMACR readthrough (NMD candidate)
C1QTNF6	0.166559	1.12238	0.973499	164.505	146.567	171	141	hsa:114904	C1q and tumor necrosis factor related protein 6
C1QTNF9B-AS1	3.63679	12.4389	0.00316775	25.9745	2.07897	27	2	hsa:542767	C1QTNF9B antisense RNA 1
C1R	-0.675558	0.62609	0.676662	1720.09	2747.35	1788	2643	hsa:715	complement component 1, r subcomponent
C1RL	-0.81433	0.568673	0.200232	392.503	690.217	408	664	hsa:51279	complement component 1, r subcomponent-like
C1RL-AS1	-0.239641	0.846956	0.97275	290.529	343.029	302	330	hsa:283314	C1RL antisense RNA 1
C1S	0.123675	1.08951	0.995274	4249.23	3900.14	4417	3752	hsa:716	complement component 1, s subcomponent
C20orf187	1.20823	2.31054	0.965881	9.62017	4.15793	10	4		chromosome 20 open reading frame 187
C20orf194	-0.473296	0.720317	0.907227	310.731	431.385	323	415	hsa:25943	chromosome 20 open reading frame 194
C20orf196	0.625174	1.5424	0.828158	129.872	84.1981	135	81	hsa:149840	chromosome 20 open reading frame 196
C20orf24	0.829061	1.77653	0.186724	2158.77	1215.16	2244	1169	hsa:55969	chromosome 20 open reading frame 24
C20orf27	0.582383	1.49732	0.809215	904.296	603.939	940	581	hsa:54976	chromosome 20 open reading frame 27
C20orf96	-0.485828	0.714087	0.903224	146.227	204.778	152	197	hsa:140680	chromosome 20 open reading frame 96
C21orf2	0.225277	1.169	0.968653	92.3536	79.0007	96	76	hsa:755	chromosome 21 open reading frame 2
C21orf33	-0.193335	0.874581	0.973073	181.821	207.897	189	200	hsa:8209	chromosome 21 open reading frame 33
C21orf58	0.0666002	1.04725	0.975952	124.1	118.501	129	114	hsa:54058	chromosome 21 open reading frame 58
C21orf59	0.12163	1.08796	0.984878	592.602	544.689	616	524	hsa:56683	chromosome 21 open reading frame 59
C21orf91	-0.95952	0.514228	0.607005	33.6706	65.4874	35	63	hsa:54149	chromosome 21 open reading frame 91
C22orf29	0.0152252	1.01061	0.983229	354.022	350.306	368	337	hsa:79680	chromosome 22 open reading frame 29
C22orf39	0.0279909	1.01959	0.976541	125.062	122.659	130	118	hsa:128977	chromosome 22 open reading frame 39
C22orf46	0.0549156	1.0388	0.979081	211.644	203.739	220	196	hsa:79640	chromosome 22 open reading frame 46
C2CD2	-0.159359	0.895423	0.986808	831.183	928.258	864	893	hsa:25966	C2 calcium-dependent domain containing 2
C2CD2L	-0.554583	0.680854	0.836656	222.226	326.398	231	314	hsa:9854	C2CD2-like
C2CD3	0.477797	1.39262	0.919492	911.992	654.874	948	630	hsa:26005	C2 calcium-dependent domain containing 3
C2CD4C	-0.211121	0.863865	0.980405	13.4682	15.5922	14	15	hsa:126567	C2 calcium-dependent domain containing 4C
C2CD5	-0.215751	0.861098	0.981645	617.615	717.243	642	690	hsa:9847	C2 calcium-dependent domain containing 5
C2orf16	-0.696216	0.617189	0.963077	11.5442	18.7107	12	18	hsa:84226	chromosome 2 open reading frame 16
C2orf27AP1	-0.111673	0.925514	0.979459	18.2783	19.7502	19	19		chromosome 2 open reading frame 27A pseudogene 1
C2orf42	0.736215	1.6658	0.59438	190.479	114.343	198	110	hsa:54980	chromosome 2 open reading frame 42
C2orf47	0.634662	1.55257	0.744929	245.314	158.001	255	152	hsa:79568	chromosome 2 open reading frame 47
C2orf49	-0.0993191	0.933473	0.984032	449.262	481.281	467	463	hsa:79074	chromosome 2 open reading frame 49
C2orf50	-1.11012	0.463255	0.96549	4.81008	10.3948	5	10	hsa:130813	chromosome 2 open reading frame 50
C2orf54	0.106428	1.07656	0.974425	54.835	50.9347	57	49	hsa:79919	chromosome 2 open reading frame 54
C2orf68	-0.00385649	0.99733	0.982878	333.82	334.713	347	322	hsa:388969	chromosome 2 open reading frame 68
C2orf69	-0.0461406	0.968524	0.978172	173.163	178.791	180	172	hsa:205327	chromosome 2 open reading frame 69
C2orf72	0.314382	1.24348	0.976798	1173.66	943.85	1220	908	hsa:257407	chromosome 2 open reading frame 72
C2orf74	-0.482332	0.71582	0.916344	95.2397	133.054	99	128	hsa:339804	chromosome 2 open reading frame 74
C2orf76	-0.362218	0.777968	0.957543	55.797	71.7243	58	69	hsa:130355	chromosome 2 open reading frame 76
C2orf81	-1.56868	0.337117	0.927142	3.84807	11.4343	4	11	hsa:388963	chromosome 2 open reading frame 81
C2orf82	0.766778	1.70147	0.856411	54.835	32.224	57	31	hsa:389084	chromosome 2 open reading frame 82
C3	0.0151789	1.01058	0.975607	91.3916	90.435	95	87	hsa:718	complement component 3
C3orf14	0.658487	1.57843	0.950544	27.8985	17.6712	29	17	hsa:57415	chromosome 3 open reading frame 14
C3orf18	-0.374595	0.771322	0.972275	19.2403	24.9476	20	24	hsa:51161	chromosome 3 open reading frame 18
C3orf20	-0.596144	0.66152	0.983886	4.81008	7.27638	5	7	hsa:84077	chromosome 3 open reading frame 20
C3orf33	0.216573	1.16197	0.969146	108.708	93.5534	113	90	hsa:285315	chromosome 3 open reading frame 33
C3orf35	-0.38718	0.764623	0.972418	18.2783	23.9081	19	23	hsa:339883	chromosome 3 open reading frame 35
C3orf38	0.42927	1.34655	0.92865	279.947	207.897	291	200	hsa:285237	chromosome 3 open reading frame 38
C3orf52	0.155722	1.11398	0.972833	62.5311	56.1321	65	54	hsa:79669	chromosome 3 open reading frame 52
C3orf58	0.0779822	1.05554	0.978305	202.986	192.304	211	185	hsa:205428	chromosome 3 open reading frame 58
C3orf62	-0.397591	0.759125	0.948424	70.2272	92.514	73	89	hsa:375341	chromosome 3 open reading frame 62
C3orf67	0.495855	1.41016	0.940478	61.5691	43.6583	64	42	hsa:200844	chromosome 3 open reading frame 67
C3orf80	0.373379	1.29538	0.979902	13.4682	10.3948	14	10	hsa:401097	chromosome 3 open reading frame 80
C4BPA	-0.0950501	0.93624	0.981898	334.782	357.582	348	344	hsa:722	complement component 4 binding protein, alpha
C4BPAP1	0.11049	1.0796	0.986509	6.73412	6.2369	7	6		complement component 4 binding protein, alpha pseudogene 1
C4BPB	-0.439702	0.737287	0.949976	45.2148	61.3295	47	59	hsa:725	complement component 4 binding protein, beta
C4orf19	-0.394357	0.760828	0.942385	257.821	338.871	268	326	hsa:55286	chromosome 4 open reading frame 19
C4orf3	-0.283673	0.821497	0.965627	227.998	277.542	237	267	hsa:401152	chromosome 4 open reading frame 3
C4orf32	-0.490223	0.711915	0.895627	202.024	283.779	210	273	hsa:132720	chromosome 4 open reading frame 32
C4orf33	-0.206032	0.866918	0.970034	71.1893	82.1191	74	79	hsa:132321	chromosome 4 open reading frame 33
C4orf36	-1.03696	0.487353	0.924578	9.62017	19.7502	10	19	hsa:132989	chromosome 4 open reading frame 36
C4orf46	-0.380369	0.768241	0.949155	329.01	428.267	342	412	hsa:201725	chromosome 4 open reading frame 46
C4orf48	-0.292212	0.816649	0.971227	28.8605	35.3424	30	34	hsa:401115	chromosome 4 open reading frame 48
C4orf50	1.10818	2.15574	0.979378	6.73412	3.11845	7	3	hsa:389197	chromosome 4 open reading frame 50
C5	1.5705	2.97008	1.08019e-07	1062.07	357.582	1104	344	hsa:727	complement component 5
C5AR1	-1.21217	0.431619	0.0051063	93.3156	216.212	97	208	hsa:728	complement component 5a receptor 1
C5AR2	-0.51367	0.700439	0.953753	26.9365	38.4609	28	37	hsa:27202	complement component 5a receptor 2
C5orf15	0.0993493	1.07129	0.986676	692.652	646.558	720	622	hsa:56951	chromosome 5 open reading frame 15
C5orf22	-0.301065	0.811653	0.965912	315.542	388.767	328	374	hsa:55322	chromosome 5 open reading frame 22
C5orf24	-0.00890686	0.993845	0.98676	573.362	576.913	596	555	hsa:134553	chromosome 5 open reading frame 24
C5orf30	0.309159	1.23899	0.964732	395.389	319.121	411	307	hsa:90355	chromosome 5 open reading frame 30
C5orf34	0.563094	1.47743	0.903269	87.5435	59.2505	91	57	hsa:375444	chromosome 5 open reading frame 34
C5orf42	-0.308348	0.807566	0.961549	217.416	269.226	226	259	hsa:65250	chromosome 5 open reading frame 42
C5orf45	-0.621317	0.650077	0.873268	56.759	87.3165	59	84	hsa:51149	chromosome 5 open reading frame 45
C5orf51	0.106198	1.07639	0.985072	569.514	529.097	592	509	hsa:285636	chromosome 5 open reading frame 51
C5orf56	-1.22578	0.427567	0.941216	5.7721	13.5133	6	13	hsa:441108	chromosome 5 open reading frame 56
C5orf63	-0.579798	0.669058	0.895956	57.721	86.2771	60	83	hsa:401207	chromosome 5 open reading frame 63
C5orf66	0.735896	1.66543	0.945309	25.9745	15.5922	27	15	hsa:100996485	chromosome 5 open reading frame 66
C5orf67	-3.26828	0.103789	0.751405	0.962017	9.35534	1	9	hsa:101928448	uncharacterized LOC101928448
C6	-0.503773	0.70526	0.969205	15.3923	21.8291	16	21	hsa:729	complement component 6
C6orf1	0.0841851	1.06009	0.979334	242.428	228.686	252	220	hsa:221491	chromosome 6 open reading frame 1
C6orf106	-0.243696	0.844579	0.99008	2259.78	2675.63	2349	2574	hsa:64771	chromosome 6 open reading frame 106
C6orf120	-0.0258839	0.982219	0.985534	482.933	491.675	502	473	hsa:387263	chromosome 6 open reading frame 120
C6orf132	0.109033	1.07851	0.979708	284.757	264.029	296	254	hsa:647024	chromosome 6 open reading frame 132
C6orf141	-0.510089	0.702179	0.879156	272.251	387.727	283	373	hsa:135398	chromosome 6 open reading frame 141
C6orf163	-0.558753	0.678889	0.973747	10.5822	15.5922	11	15	hsa:206412	chromosome 6 open reading frame 163
C6orf203	-0.240608	0.846389	0.96731	102.936	121.619	107	117	hsa:51250	chromosome 6 open reading frame 203
C6orf222	-3.49564	0.0886561	0	17.3163	195.423	18	188	hsa:389384	chromosome 6 open reading frame 222
C6orf223	0.295534	1.22734	0.96438	297.263	242.199	309	233	hsa:221416	chromosome 6 open reading frame 223
C6orf226	0.373569	1.29555	0.968078	33.6706	25.9871	35	25	hsa:441150	chromosome 6 open reading frame 226
C6orf58	3.04605	8.25945	0.843257	8.65815	1.03948	9	1	hsa:352999	chromosome 6 open reading frame 58
C6orf62	-0.11784	0.921567	0.990976	1360.29	1476.07	1414	1420	hsa:81688	chromosome 6 open reading frame 62
C6orf89	-0.23442	0.850026	0.989848	2037.55	2397.05	2118	2306	hsa:221477	chromosome 6 open reading frame 89
C6orf99	1.10818	2.15574	0.979378	6.73412	3.11845	7	3	hsa:100130967	chromosome 6 open reading frame 99
C7orf13	-0.00863654	0.994031	0.975391	55.797	56.1321	58	54	hsa:129790	chromosome 7 open reading frame 13
C7orf25	0.1986	1.14758	0.973553	238.58	207.897	248	200	hsa:79020	chromosome 7 open reading frame 25
C7orf26	0.540935	1.45491	0.85313	325.162	223.489	338	215	hsa:79034	chromosome 7 open reading frame 26
C7orf31	-0.1749	0.885829	0.971778	64.4551	72.7638	67	70	hsa:136895	chromosome 7 open reading frame 31
C7orf43	-0.175675	0.885353	0.987362	976.447	1102.89	1015	1061	hsa:55262	chromosome 7 open reading frame 43
C7orf49	0.647197	1.56612	0.720284	1803.78	1151.75	1875	1108	hsa:78996	chromosome 7 open reading frame 49
C7orf50	0.58698	1.5021	0.801897	907.182	603.939	943	581	hsa:84310	chromosome 7 open reading frame 50
C7orf55	0.397218	1.31697	0.953203	71.1893	54.0531	74	52	hsa:154791	chromosome 7 open reading frame 55
C7orf55-LUC7L2	0.225507	1.16919	0.980743	706.12	603.939	734	581	hsa:100996928	C7orf55-LUC7L2 readthrough
C7orf61	-1.50284	0.352859	0.743556	7.69614	21.8291	8	21	hsa:402573	chromosome 7 open reading frame 61
C7orf73	0.373683	1.29566	0.948989	343.44	265.068	357	255	hsa:647087	chromosome 7 open reading frame 73
C8G	-0.0792923	0.946522	0.975344	43.2908	45.7372	45	44	hsa:733	complement component 8, gamma polypeptide
C8orf33	0.524549	1.43848	0.91751	2284.79	1588.33	2375	1528	hsa:65265	chromosome 8 open reading frame 33
C8orf37	-0.677254	0.625354	0.78972	72.1513	115.383	75	111	hsa:157657	chromosome 8 open reading frame 37
C8orf4	-1.45259	0.365364	8.87842e-07	465.616	1274.41	484	1226	hsa:56892	chromosome 8 open reading frame 4
C8orf44	-0.182099	0.88142	0.971228	76.9614	87.3165	80	84	hsa:56260	chromosome 8 open reading frame 44
C8orf44-SGK3	-0.26924	0.829756	0.965293	75.0373	90.435	78	87	hsa:100533105	C8orf44-SGK3 readthrough
C8orf48	-0.111592	0.925566	0.985209	7.69614	8.31586	8	8	hsa:157773	chromosome 8 open reading frame 48
C8orf58	1.00259	2.00359	0.962794	12.5062	6.2369	13	6	hsa:541565	chromosome 8 open reading frame 58
C8orf59	-0.00101834	0.999294	0.989451	872.549	873.165	907	840	hsa:401466	chromosome 8 open reading frame 59
C8orf76	0.230145	1.17295	0.975857	437.718	373.174	455	359	hsa:84933	chromosome 8 open reading frame 76
C8orf82	0.531226	1.44516	0.864139	585.868	405.398	609	390	hsa:414919	chromosome 8 open reading frame 82
C8orf88	-0.111714	0.925488	0.973986	60.6071	65.4874	63	63	hsa:100127983	chromosome 8 open reading frame 88
C9orf106	-0.811365	0.569842	0.968057	7.69614	13.5133	8	13	hsa:414318	chromosome 9 open reading frame 106
C9orf114	0.469243	1.38438	0.918285	696.5	503.11	724	484	hsa:51490	chromosome 9 open reading frame 114
C9orf116	-0.0942327	0.93677	0.974385	79.8474	85.2376	83	82	hsa:138162	chromosome 9 open reading frame 116
C9orf142	0.249599	1.18888	0.974857	481.97	405.398	501	390	hsa:286257	chromosome 9 open reading frame 142
C9orf147	0.886676	1.84891	0.980011	7.69614	4.15793	8	4	hsa:100133204	chromosome 9 open reading frame 147
C9orf152	2.27921	4.85412	0.00748539	40.4047	8.31586	42	8	hsa:401546	chromosome 9 open reading frame 152
C9orf16	-0.293879	0.815706	0.971152	464.654	569.637	483	548	hsa:79095	chromosome 9 open reading frame 16
C9orf163	-1.10972	0.463384	0.973595	3.84807	8.31586	4	8	hsa:158055	chromosome 9 open reading frame 163
C9orf172	0.463696	1.37907	0.941192	73.1133	53.0136	76	51	hsa:389813	chromosome 9 open reading frame 172
C9orf173-AS1	-0.904815	0.534101	0.912028	14.4303	27.0266	15	26	hsa:100129722	C9orf173 antisense RNA 1
C9orf24	-1.61255	0.32702	0.800862	5.7721	17.6712	6	17	hsa:84688	chromosome 9 open reading frame 24
C9orf3	0.463803	1.37917	0.920442	660.906	479.202	687	461	hsa:84909	chromosome 9 open reading frame 3
C9orf40	0.717085	1.64386	0.719545	129.872	79.0007	135	76	hsa:55071	chromosome 9 open reading frame 40
C9orf43	0.0946515	1.06781	0.981643	14.4303	13.5133	15	13	hsa:257169	chromosome 9 open reading frame 43
C9orf64	-0.479873	0.717041	0.906859	413.667	576.913	430	555	hsa:84267	chromosome 9 open reading frame 64
C9orf69	0.591732	1.50705	0.816428	1433.41	951.127	1490	915	hsa:90120	chromosome 9 open reading frame 69
C9orf72	-1.92686	0.263	0.000110746	24.0504	91.4745	25	88	hsa:203228	chromosome 9 open reading frame 72
C9orf78	0.0336985	1.02363	0.989973	983.181	960.482	1022	924	hsa:51759	chromosome 9 open reading frame 78
C9orf85	-0.574047	0.67173	0.822444	173.163	257.792	180	248	hsa:138241	chromosome 9 open reading frame 85
C9orf91	0.672738	1.5941	0.63711	346.326	217.252	360	209	hsa:203197	chromosome 9 open reading frame 91
CA11	-0.224898	0.855656	0.970583	47.1388	55.0926	49	53	hsa:770	carbonic anhydrase XI
CA12	-0.14441	0.904749	0.998256	18854.6	20839.5	19599	20048	hsa:771	carbonic anhydrase XII
CA2	0.34854	1.27327	0.969571	1028.4	807.678	1069	777	hsa:760	carbonic anhydrase II
CA3-AS1	-1.10972	0.463384	0.973595	3.84807	8.31586	4	8	hsa:100996348	uncharacterized LOC100996348
CA5B	-1.15587	0.448796	0.278627	30.7845	68.6059	32	66	hsa:11238	carbonic anhydrase VB, mitochondrial
CA5BP1	0.566287	1.48071	0.873807	130.834	88.356	136	85	hsa:340591	carbonic anhydrase VB pseudogene 1
CA9	0.431308	1.34846	0.956584	49.0629	36.3819	51	35	hsa:768	carbonic anhydrase IX
CAAP1	0.070739	1.05025	0.975101	97.1637	92.514	101	89	hsa:79886	caspase activity and apoptosis inhibitor 1
CAB39	-0.679326	0.624457	0.629211	1179.43	1888.74	1226	1817	hsa:51719	calcium binding protein 39
CAB39L	0.210129	1.15679	0.974397	33.6706	29.1055	35	28	hsa:81617	calcium binding protein 39-like
CABIN1	0.266288	1.20271	0.978914	851.385	707.888	885	681	hsa:23523	calcineurin binding protein 1
CABLES1	-0.162994	0.893169	0.986619	824.449	923.061	857	888	hsa:91768	Cdk5 and Abl enzyme substrate 1
CABLES2	0.631457	1.54913	0.75985	222.226	143.449	231	138	hsa:81928	Cdk5 and Abl enzyme substrate 2
CABP4	-0.509013	0.702703	0.911656	78.8854	112.264	82	108	hsa:57010	calcium binding protein 4
CABYR	1.4447	2.72206	1.24557e-06	1638.31	601.861	1703	579	hsa:26256	calcium binding tyrosine-(Y)-phosphorylation regulated
CACFD1	1.02436	2.03406	0.968675	10.5822	5.19741	11	5	hsa:11094	calcium channel flower domain containing 1
CACHD1	-0.189719	0.876776	0.971397	121.214	138.251	126	133	hsa:57685	cache domain containing 1
CACNA1A	-2.43061	0.185487	0.205888	3.84807	20.7897	4	20	hsa:773	calcium channel, voltage-dependent, P/Q type, alpha 1A subunit
CACNA1D	0.408952	1.32772	0.967073	31.7466	23.9081	33	23	hsa:776	calcium channel, voltage-dependent, L type, alpha 1D subunit
CACNA1G	-0.714288	0.609506	0.808646	51.9489	85.2376	54	82	hsa:8913	calcium channel, voltage-dependent, T type, alpha 1G subunit
CACNA1H	0.099235	1.07121	0.995099	3670.09	3426.14	3815	3296	hsa:8912	calcium channel, voltage-dependent, T type, alpha 1H subunit
CACNA1I	0.262635	1.19967	0.965551	101.012	84.1981	105	81	hsa:8911	calcium channel, voltage-dependent, T type, alpha 1I subunit
CACNA1S	4.96236	31.1759	1.72512e-05	32.7086	1.03948	34	1	hsa:779	calcium channel, voltage-dependent, L type, alpha 1S subunit
CACNA2D1	0.444445	1.36079	0.970187	24.0504	17.6712	25	17	hsa:781	calcium channel, voltage-dependent, alpha 2/delta subunit 1
CACNA2D3	-1.69575	0.308694	0.213211	10.5822	34.3029	11	33	hsa:55799	calcium channel, voltage-dependent, alpha 2/delta subunit 3
CACNA2D4	-0.0996504	0.933259	0.975136	115.442	123.698	120	119	hsa:93589	calcium channel, voltage-dependent, alpha 2/delta subunit 4
CACNB1	-0.266442	0.831367	0.967068	203.948	245.318	212	236	hsa:782	calcium channel, voltage-dependent, beta 1 subunit
CACNB3	-0.288755	0.818608	0.976696	714.779	873.165	743	840	hsa:784	calcium channel, voltage-dependent, beta 3 subunit
CACNG4	1.97813	3.93983	5.49355e-06	126.986	32.224	132	31	hsa:27092	calcium channel, voltage-dependent, gamma subunit 4
CACNG6	0.60788	1.52402	0.956976	26.9365	17.6712	28	17	hsa:59285	calcium channel, voltage-dependent, gamma subunit 6
CACNG7	1.24532	2.37071	0.573502	39.4427	16.6317	41	16	hsa:59284	calcium channel, voltage-dependent, gamma subunit 7
CACNG8	0.196307	1.14576	0.976918	25.0124	21.8291	26	21	hsa:59283	calcium channel, voltage-dependent, gamma subunit 8
CACTIN	0.463881	1.37925	0.913985	444.452	322.24	462	310	hsa:58509	cactin, spliceosome C complex subunit
CACTIN-AS1	-1.69325	0.309231	0.94199	2.88605	9.35534	3	9	hsa:404665	CACTIN antisense RNA 1
CACUL1	-0.570462	0.673401	0.851824	1087.08	1614.32	1130	1553	hsa:143384	CDK2-associated, cullin domain 1
CACYBP	-0.0580232	0.960579	0.993353	1948.08	2028.03	2025	1951	hsa:27101	calcyclin binding protein
CACYBPP2	-0.111509	0.92562	0.987954	4.81008	5.19741	5	5		calcyclin binding protein pseudogene 2
CAD	0.612125	1.52851	0.825249	2740.79	1793.11	2849	1725	hsa:790	carbamoyl-phosphate synthetase 2, aspartate transcarbamylase, and dihydroorotase
CADM1	-1.72989	0.301474	0.0583782	13.4682	44.6978	14	43	hsa:23705	cell adhesion molecule 1
CADM4	0.220524	1.16516	0.969815	168.353	144.488	175	139	hsa:199731	cell adhesion molecule 4
CADPS2	-0.321646	0.800157	0.96256	319.39	399.161	332	384	hsa:93664	Ca++-dependent secretion activator 2
CAGE1	1.37199	2.58828	0.928572	13.4682	5.19741	14	5	hsa:285782	cancer antigen 1
CALCOCO1	-1.29356	0.407943	2.72992e-05	773.462	1896.02	804	1824	hsa:57658	calcium binding and coiled-coil domain 1
CALCOCO2	-0.362496	0.777818	0.979895	2082.77	2677.71	2165	2576	hsa:10241	calcium binding and coiled-coil domain 2
CALCR	0.612425	1.52883	0.943328	36.5566	23.9081	38	23	hsa:799	calcitonin receptor
CALCRL	-1.52351	0.347838	0.960545	2.88605	8.31586	3	8	hsa:10203	calcitonin receptor-like
CALD1	-0.613891	0.653432	0.823805	1931.73	2956.29	2008	2844	hsa:800	caldesmon 1
CALHM2	-0.446507	0.733817	0.921061	257.821	351.345	268	338	hsa:51063	calcium homeostasis modulator 2
CALHM3	-0.304241	0.809868	0.974531	20.2024	24.9476	21	24	hsa:119395	calcium homeostasis modulator 3
CALM1	0.490549	1.40498	0.949324	3224.68	2295.18	3352	2208	hsa:801	calmodulin 1 (phosphorylase kinase, delta)
CALM2	0.105316	1.07573	0.996743	6997.71	6505.08	7274	6258	hsa:805	calmodulin 2 (phosphorylase kinase, delta)
CALM3	0.0461846	1.03253	0.995838	4128.98	3998.89	4292	3847	hsa:808	calmodulin 3 (phosphorylase kinase, delta)
CALML4	-0.429895	0.742316	0.92999	296.301	399.161	308	384	hsa:91860	calmodulin-like 4
CALR	0.188304	1.13942	0.997172	12788.1	11223.3	13293	10797	hsa:811	calreticulin
CALU	-0.439279	0.737503	0.982167	6458.02	8756.6	6713	8424	hsa:813	calumenin
CALY	0.472954	1.38795	0.972112	20.2024	14.5528	21	14	hsa:50632	calcyon neuron-specific vesicular protein
CAMK1	1.00586	2.00814	0.0192518	540.654	269.226	562	259	hsa:8536	calcium/calmodulin-dependent protein kinase I
CAMK1D	1.20941	2.31243	0.846801	24.0504	10.3948	25	10	hsa:57118	calcium/calmodulin-dependent protein kinase ID
CAMK2B	-0.0567597	0.961421	0.975611	102.936	107.067	107	103	hsa:816	calcium/calmodulin-dependent protein kinase II beta
CAMK2D	-0.612156	0.654218	0.783803	1064.95	1627.83	1107	1566	hsa:817	calcium/calmodulin-dependent protein kinase II delta
CAMK2G	-0.0434012	0.970365	0.988046	707.082	728.677	735	701	hsa:818	calcium/calmodulin-dependent protein kinase II gamma
CAMK2N1	-0.0849903	0.942791	0.986155	576.248	611.216	599	588	hsa:55450	calcium/calmodulin-dependent protein kinase II inhibitor 1
CAMKK1	0.433418	1.35043	0.929071	412.705	305.608	429	294	hsa:84254	calcium/calmodulin-dependent protein kinase kinase 1, alpha
CAMKK2	0.119758	1.08655	0.992044	1836.49	1690.2	1909	1626	hsa:10645	calcium/calmodulin-dependent protein kinase kinase 2, beta
CAMKMT	-0.72355	0.605606	0.802664	50.9869	84.1981	53	81	hsa:79823	calmodulin-lysine N-methyltransferase
CAMLG	-0.175452	0.88549	0.977814	298.225	336.792	310	324	hsa:819	calcium modulating ligand
CAMSAP1	0.210195	1.15684	0.98641	1221.76	1056.11	1270	1016	hsa:157922	calmodulin regulated spectrin-associated protein 1
CAMSAP2	0.150586	1.11002	0.990408	1550.77	1397.06	1612	1344	hsa:23271	calmodulin regulated spectrin-associated protein family, member 2
CAMSAP3	0.178435	1.13166	0.980288	464.654	410.596	483	395	hsa:57662	calmodulin regulated spectrin-associated protein family, member 3
CAMTA1	0.181619	1.13416	0.974822	240.504	212.054	250	204	hsa:23261	calmodulin binding transcription activator 1
CAMTA2	-0.582608	0.667756	0.793616	329.01	492.715	342	474	hsa:23125	calmodulin binding transcription activator 2
CAND1	0.13303	1.09659	0.994217	3230.45	2945.89	3358	2834	hsa:55832	cullin-associated and neddylation-dissociated 1
CAND1.11	-0.111592	0.925566	0.985209	7.69614	8.31586	8	8	hsa:100130460	uncharacterized LOC100130460
CAND2	-0.111692	0.925502	0.97703	26.9365	29.1055	28	28	hsa:23066	cullin-associated and neddylation-dissociated 2 (putative)
CANT1	0.424962	1.34254	0.968089	2700.38	2011.4	2807	1935	hsa:124583	calcium activated nucleotidase 1
CANX	0.0315684	1.02212	0.99877	25191.4	24646.1	26186	23710	hsa:821	calnexin
CAP1	0.0649788	1.04607	0.995865	4331	4140.26	4502	3983	hsa:10487	CAP, adenylate cyclase-associated protein 1 (yeast)
CAP1P2	0.250522	1.18964	0.984666	8.65815	7.27638	9	7		CAP1 pseudogene 2
CAP2	0.265404	1.20197	0.973583	506.021	420.991	526	405	hsa:10486	CAP, adenylate cyclase-associated protein, 2 (yeast)
CAPG	-0.701857	0.614781	0.728818	5097.73	8291.95	5299	7977	hsa:822	capping protein (actin filament), gelsolin-like
CAPN1	-0.116376	0.922502	0.993637	2386.76	2587.27	2481	2489	hsa:823	calpain 1, (mu/I) large subunit
CAPN10	0.0649105	1.04602	0.980264	258.783	247.397	269	238	hsa:11132	calpain 10
CAPN10-AS1	-0.292212	0.816649	0.971227	28.8605	35.3424	30	34	hsa:101752400	CAPN10 antisense RNA 1 (head to head)
CAPN12	-0.397021	0.759425	0.963398	30.7845	40.5398	32	39	hsa:147968	calpain 12
CAPN15	0.315443	1.24439	0.981212	1760.49	1414.74	1830	1361	hsa:6650	calpain 15
CAPN2	-0.439323	0.737481	0.982073	6407.99	8689.04	6661	8359	hsa:824	calpain 2, (m/II) large subunit
CAPN3	-0.304241	0.809868	0.974531	20.2024	24.9476	21	24	hsa:825	calpain 3, (p94)
CAPN5	-0.0908437	0.938973	0.99292	1874.01	1995.81	1948	1920	hsa:726	calpain 5
CAPN7	0.169677	1.12481	0.980642	455.996	405.398	474	390	hsa:23473	calpain 7
CAPN8	0.991234	1.98788	0.276934	111.594	56.1321	116	54	hsa:388743	calpain 8
CAPN9	0.599625	1.51532	0.797767	1307.38	862.771	1359	830	hsa:10753	calpain 9
CAPNS1	0.116837	1.08435	0.994239	3039.97	2803.48	3160	2697	hsa:826	calpain, small subunit 1
CAPRIN1	0.389832	1.31024	0.985056	6053.97	4620.5	6293	4445	hsa:4076	cell cycle associated protein 1
CAPRIN2	-0.37895	0.768997	0.963565	827.335	1075.86	860	1035	hsa:65981	caprin family member 2
CAPS	-0.451678	0.731192	0.921326	137.568	188.146	143	181	hsa:828	calcyphosine
CAPS2	-0.0610841	0.958544	0.977422	27.8985	29.1055	29	28	hsa:84698	calcyphosine 2
CAPZA1	-0.0482958	0.967078	0.992381	1543.08	1595.61	1604	1535	hsa:829	capping protein (actin filament) muscle Z-line, alpha 1
CAPZA2	-0.0475069	0.967607	0.993536	2010.62	2077.93	2090	1999	hsa:830	capping protein (actin filament) muscle Z-line, alpha 2
CAPZB	0.141848	1.10332	0.991496	1814.36	1644.46	1886	1582	hsa:832	capping protein (actin filament) muscle Z-line, beta
CARD10	-0.642451	0.640624	0.678334	495.439	773.375	515	744	hsa:29775	caspase recruitment domain family, member 10
CARD11	-0.407657	0.753847	0.962821	1195.79	1586.25	1243	1526	hsa:84433	caspase recruitment domain family, member 11
CARD14	1.85416	3.61542	3.51481e-09	443.49	122.659	461	118	hsa:79092	caspase recruitment domain family, member 14
CARD16	-0.51367	0.700439	0.953753	26.9365	38.4609	28	37	hsa:114769	caspase recruitment domain family, member 16
CARD19	-0.194601	0.873815	0.978563	374.225	428.267	389	412	hsa:84270	chromosome 9 open reading frame 89
CARD6	0.109341	1.07874	0.976485	176.049	163.199	183	157	hsa:84674	caspase recruitment domain family, member 6
CARD8	-0.151255	0.900467	0.979407	311.693	346.148	324	333	hsa:22900	caspase recruitment domain family, member 8
CARD9	-0.480042	0.716957	0.937027	52.9109	73.8033	55	71	hsa:64170	caspase recruitment domain family, member 9
CARF	-0.192616	0.875018	0.971784	50.0249	57.1716	52	55	hsa:79800	calcium responsive transcription factor
CARHSP1	-0.427317	0.743643	0.956063	1140.95	1534.28	1186	1476	hsa:23589	calcium regulated heat stable protein 1, 24kDa
CARM1	-0.0773792	0.947778	0.989225	899.486	949.048	935	913	hsa:10498	coactivator-associated arginine methyltransferase 1
CARMIL2	0.761789	1.69559	0.976218	10.5822	6.2369	11	6	hsa:146206	RGD motif, leucine rich repeats, tropomodulin domain and proline-rich containing
CARMIL3	0.210079	1.15675	0.978784	19.2403	16.6317	20	16	hsa:90668	leucine rich repeat containing 16B
CARNMT1	0.43465	1.35158	0.927967	390.579	288.976	406	278	hsa:138199	chromosome 9 open reading frame 41
CARNS1	-3.01643	0.123584	3.39426e-05	5.7721	46.7767	6	45	hsa:57571	carnosine synthase 1
CARS	-0.180536	0.882375	0.978474	334.782	379.411	348	365	hsa:833	cysteinyl-tRNA synthetase
CARS2	0.191273	1.14177	0.97605	309.769	271.305	322	261	hsa:79587	cysteinyl-tRNA synthetase 2, mitochondrial (putative)
CASC10	-0.266406	0.831388	0.967648	50.9869	61.3295	53	59	hsa:399726	cancer susceptibility candidate 10
CASC15	1.36611	2.57775	0.0112769	112.556	43.6583	117	42	hsa:401237	cancer susceptibility candidate 15 (non-protein coding)
CASC16	-0.374081	0.771597	0.986475	4.81008	6.2369	5	6	hsa:643714	cancer susceptibility candidate 16 (non-protein coding)
CASC2	0.418395	1.33644	0.980068	12.5062	9.35534	13	9	hsa:255082	cancer susceptibility candidate 2 (non-protein coding)
CASC3	0.137881	1.10029	0.989911	1338.17	1216.19	1391	1170	hsa:22794	cancer susceptibility candidate 3
CASC4	-0.336785	0.791804	0.984809	2530.1	3195.37	2630	3074	hsa:113201	cancer susceptibility candidate 4
CASC5	0.307757	1.23778	0.965485	415.591	335.753	432	323	hsa:57082	cancer susceptibility candidate 5
CASC9	-0.337978	0.791149	0.955413	101.974	128.896	106	124	hsa:101805492	cancer susceptibility candidate 9 (non-protein coding)
CASD1	0.482366	1.39703	0.903922	227.998	163.199	237	157	hsa:64921	CAS1 domain containing 1
CASK	0.194599	1.14441	0.994177	4425.28	3866.88	4600	3720	hsa:8573	calcium/calmodulin-dependent serine protein kinase (MAGUK family)
CASKIN1	-1.77293	0.292614	0.653982	5.7721	19.7502	6	19	hsa:57524	CASK interacting protein 1
CASKIN2	-0.0990805	0.933628	0.990656	1212.14	1298.31	1260	1249	hsa:57513	CASK interacting protein 2
CASP1	-1.69411	0.309046	0.895653	3.84807	12.4738	4	12	hsa:834	caspase 1, apoptosis-related cysteine peptidase
CASP10	-1.35166	0.39184	8.53883e-05	156.809	400.201	163	385	hsa:843	caspase 10, apoptosis-related cysteine peptidase
CASP2	-0.0999691	0.933053	0.987337	710.931	761.941	739	733	hsa:835	caspase 2, apoptosis-related cysteine peptidase
CASP3	-0.506091	0.704128	0.88335	321.314	456.333	334	439	hsa:836	caspase 3, apoptosis-related cysteine peptidase
CASP4	-0.167905	0.890135	0.984673	654.172	734.914	680	707	hsa:837	caspase 4, apoptosis-related cysteine peptidase
CASP6	0.298132	1.22955	0.963213	268.403	218.291	279	210	hsa:839	caspase 6, apoptosis-related cysteine peptidase
CASP7	0.308993	1.23884	0.965055	406.933	328.477	423	316	hsa:840	caspase 7, apoptosis-related cysteine peptidase
CASP8	0.191932	1.14229	0.9836	755.183	661.111	785	636	hsa:841	caspase 8, apoptosis-related cysteine peptidase
CASP8AP2	-0.385756	0.765378	0.949255	377.111	492.715	392	474	hsa:9994	caspase 8 associated protein 2
CASP9	-0.296927	0.813984	0.96138	140.454	172.554	146	166	hsa:842	caspase 9, apoptosis-related cysteine peptidase
CASQ1	-10.2858	0.000801039	0.0795912	0	12.4738	0	12	hsa:844	calsequestrin 1 (fast-twitch, skeletal muscle)
CASS4	-0.788541	0.578929	0.979903	4.81008	8.31586	5	8	hsa:57091	Cas scaffolding protein family member 4
CAST	0.137807	1.10023	0.994432	3500.78	3181.86	3639	3061	hsa:831	calpastatin
CASZ1	-0.998162	0.500637	0.0318207	177.973	355.503	185	342	hsa:54897	castor zinc finger 1
CAT	-0.722437	0.606073	0.469354	872.549	1439.68	907	1385	hsa:847	catalase
CATSPER1	-0.448661	0.732723	0.953955	36.5566	49.8952	38	48	hsa:117144	cation channel, sperm associated 1
CATSPER2	-0.696579	0.617034	0.838797	48.1008	77.9612	50	75	hsa:117155	cation channel, sperm associated 2
CATSPER2P1	-0.111572	0.925579	0.98603	6.73412	7.27638	7	7	hsa:440278	cation channel, sperm associated 2 pseudogene 1
CATSPER3	-0.00481281	0.99667	0.982079	13.4682	13.5133	14	13	hsa:347732	cation channel, sperm associated 3
CATSPERD	1.05639	2.07973	0.97419	8.65815	4.15793	9	4	hsa:257062	catsper channel auxiliary subunit delta
CATSPERG	-0.666212	0.630159	0.620674	322.276	511.426	335	492	hsa:57828	catsper channel auxiliary subunit gamma
CAV1	0.429343	1.34662	0.995861	69857.8	51876.4	72616	49906	hsa:857	caveolin 1, caveolae protein, 22kDa
CAV2	0.279608	1.21387	0.998194	48250.9	39749.8	50156	38240	hsa:858	caveolin 2
CBARP	-0.682225	0.623203	0.679219	128.91	206.857	134	199	hsa:255057	chromosome 19 open reading frame 26
CBFA2T2	-0.533418	0.690916	0.87701	728.247	1054.04	757	1014	hsa:9139	core-binding factor, runt domain, alpha subunit 2; translocated to, 2
CBFB	0.178106	1.1314	0.98022	459.844	406.438	478	391	hsa:865	core-binding factor, beta subunit
CBL	-0.462595	0.72568	0.95024	1547.89	2133.02	1609	2052	hsa:867	Cbl proto-oncogene, E3 ubiquitin protein ligase
CBLB	-0.705652	0.613165	0.501605	462.73	754.664	481	726	hsa:868	Cbl proto-oncogene B, E3 ubiquitin protein ligase
CBLC	-0.526578	0.694199	0.956983	23.0884	33.2634	24	32	hsa:23624	Cbl proto-oncogene C, E3 ubiquitin protein ligase
CBLL1	0.322031	1.25009	0.975143	1118.83	894.995	1163	861	hsa:79872	Cbl proto-oncogene-like 1, E3 ubiquitin protein ligase
CBLN3	-0.774178	0.584722	0.95536	11.5442	19.7502	12	19	hsa:643866	cerebellin 3 precursor
CBR1	0.745557	1.67662	0.501023	3895.21	2323.24	4049	2235	hsa:873	carbonyl reductase 1
CBR3	1.76644	3.40213	1.38391e-08	491.591	144.488	511	139	hsa:874	carbonyl reductase 3
CBR3-AS1	-0.28149	0.822741	0.97794	15.3923	18.7107	16	18	hsa:100506428	CBR3 antisense RNA 1
CBR4	-0.813319	0.569071	0.481777	87.5435	153.843	91	148	hsa:84869	carbonyl reductase 4
CBS	-0.377785	0.769619	0.945679	151.999	197.502	158	190	hsa:875	cystathionine-beta-synthase
CBSL	0.935133	1.91207	0.892057	29.8225	15.5922	31	15	hsa:102724560	cystathionine beta-synthase-like
CBWD1	0.323188	1.25109	0.957697	210.682	168.396	219	162	hsa:55871	COBW domain containing 1
CBWD2	0.0454507	1.03201	0.984624	447.338	433.464	465	417	hsa:150472	COBW domain containing 2
CBWD3	-0.467834	0.723049	0.922014	96.2017	133.054	100	128	hsa:445571	COBW domain containing 3
CBWD4P	0.335466	1.26178	0.979721	14.4303	11.4343	15	11	hsa:653510	COBW domain containing 4 pseudogene
CBWD5	-0.419695	0.747582	0.93663	359.794	481.281	374	463	hsa:220869	COBW domain containing 5
CBWD6	-0.292273	0.816614	0.962419	86.5815	106.027	90	102	hsa:644019	COBW domain containing 6
CBX1	0.263799	1.20064	0.985012	1582.52	1318.06	1645	1268	hsa:10951	chromobox homolog 1
CBX2	0.295154	1.22702	0.987057	2716.74	2214.1	2824	2130	hsa:84733	chromobox homolog 2
CBX3	-0.154841	0.898231	0.992134	1966.36	2189.15	2044	2106	hsa:11335	chromobox homolog 3
CBX3P2	-0.847587	0.555713	0.9742	5.7721	10.3948	6	10	hsa:645158	chromobox homolog 3 pseudogene 2
CBX3P9	0.4026	1.32189	0.975074	19.2403	14.5528	20	14		chromobox homolog 3 pseudogene 9
CBX4	0.140592	1.10236	0.991858	1936.54	1756.73	2013	1690	hsa:8535	chromobox homolog 4
CBX5	0.395933	1.31579	0.982064	4867.81	3699.52	5060	3559	hsa:23468	chromobox homolog 5
CBX6	-0.143085	0.905581	0.991114	1532.49	1692.28	1593	1628	hsa:23466	chromobox homolog 6
CBX7	-1.35608	0.390642	0.000160031	125.062	320.161	130	308	hsa:23492	chromobox homolog 7
CBX8	0.31348	1.2427	0.9655	455.996	366.937	474	353	hsa:57332	chromobox homolog 8
CBY1	0.0657239	1.04661	0.978745	207.796	198.541	216	191	hsa:25776	chibby homolog 1 (Drosophila)
CC2D1A	0.0805223	1.0574	0.984917	508.907	481.281	529	463	hsa:54862	coiled-coil and C2 domain containing 1A
CC2D1B	0.303739	1.23434	0.97702	1061.1	859.652	1103	827	hsa:200014	coiled-coil and C2 domain containing 1B
CC2D2A	0.91881	1.89056	0.126033	275.137	145.528	286	140	hsa:57545	coiled-coil and C2 domain containing 2A
CCAR1	0.353588	1.27773	0.975933	1741.25	1362.76	1810	1311	hsa:55749	cell division cycle and apoptosis regulator 1
CCAR2	0.281166	1.21518	0.983907	1638.31	1348.21	1703	1297	hsa:57805	cell cycle and apoptosis regulator 2
CCAT1	12.1429	4522.48	2.34668e-09	45.2148	0	47	0	hsa:100507056	colon cancer associated transcript 1 (non-protein coding)
CCDC102A	1.7703	3.41125	0.0142721	56.759	16.6317	59	16	hsa:92922	coiled-coil domain containing 102A
CCDC102B	-0.959437	0.514258	0.759518	24.0504	46.7767	25	45	hsa:79839	coiled-coil domain containing 102B
CCDC103	-0.0315525	0.978367	0.976509	35.5946	36.3819	37	35	hsa:388389	coiled-coil domain containing 103
CCDC106	-0.429154	0.742697	0.944202	62.5311	84.1981	65	81	hsa:29903	coiled-coil domain containing 106
CCDC107	0.48637	1.40092	0.909858	158.733	113.304	165	109	hsa:203260	coiled-coil domain containing 107
CCDC109B	-0.875744	0.544973	0.251298	111.594	204.778	116	197	hsa:55013	coiled-coil domain containing 109B
CCDC112	-0.396396	0.759754	0.953556	52.9109	69.6453	55	67	hsa:153733	coiled-coil domain containing 112
CCDC113	-0.7619	0.589719	0.671217	69.2652	117.462	72	113	hsa:29070	coiled-coil domain containing 113
CCDC114	-0.696551	0.617046	0.871998	38.4807	62.369	40	60	hsa:93233	coiled-coil domain containing 114
CCDC115	0.153438	1.11222	0.980219	389.617	350.306	405	337	hsa:84317	coiled-coil domain containing 115
CCDC117	-0.22146	0.857697	0.981485	633.007	738.033	658	710	hsa:150275	coiled-coil domain containing 117
CCDC12	0.490789	1.40521	0.895417	397.313	282.739	413	272	hsa:151903	coiled-coil domain containing 12
CCDC120	-0.397992	0.758914	0.946501	78.8854	103.948	82	100	hsa:90060	coiled-coil domain containing 120
CCDC121	-0.421996	0.746391	0.951445	48.1008	64.4479	50	62	hsa:79635	coiled-coil domain containing 121
CCDC122	0.291542	1.22395	0.970188	39.4427	32.224	41	31	hsa:160857	coiled-coil domain containing 122
CCDC124	0.127827	1.09265	0.984879	609.919	558.202	634	537	hsa:115098	coiled-coil domain containing 124
CCDC125	-0.526006	0.694475	0.983121	5.7721	8.31586	6	8	hsa:202243	coiled-coil domain containing 125
CCDC126	-1.34707	0.393091	0.0610965	29.8225	75.8822	31	73	hsa:90693	coiled-coil domain containing 126
CCDC127	0.387563	1.30818	0.945305	361.718	276.502	376	266	hsa:133957	coiled-coil domain containing 127
CCDC130	-0.244261	0.844248	0.971973	279.947	331.595	291	319	hsa:81576	coiled-coil domain containing 130
CCDC134	0.10771	1.07752	0.980476	313.618	291.055	326	280	hsa:79879	coiled-coil domain containing 134
CCDC136	-0.704525	0.613645	0.578055	176.049	286.897	183	276	hsa:64753	coiled-coil domain containing 136
CCDC137	0.780266	1.71745	0.309973	1831.68	1066.51	1904	1026	hsa:339230	coiled-coil domain containing 137
CCDC138	0.737403	1.66717	0.543558	235.694	141.37	245	136	hsa:165055	coiled-coil domain containing 138
CCDC14	-0.239637	0.846958	0.987802	1556.54	1837.81	1618	1768	hsa:64770	coiled-coil domain containing 14
CCDC142	-0.187807	0.877939	0.976162	266.479	303.529	277	292	hsa:84865	coiled-coil domain containing 142
CCDC144CP	-2.04844	0.241746	0.278182	5.7721	23.9081	6	23	hsa:348254	coiled-coil domain containing 144C, pseudogene
CCDC146	-1.66754	0.314789	8.00327e-06	64.4551	204.778	67	197	hsa:57639	coiled-coil domain containing 146
CCDC148	-0.719134	0.607462	0.930454	20.2024	33.2634	21	32	hsa:130940	coiled-coil domain containing 148
CCDC149	0.580891	1.49577	0.861972	133.72	89.3955	139	86	hsa:91050	coiled-coil domain containing 149
CCDC15	0.159545	1.11694	0.972533	67.3412	60.29	70	58	hsa:80071	coiled-coil domain containing 15
CCDC150	1.32048	2.4975	0.00138504	215.492	86.2771	224	83	hsa:284992	coiled-coil domain containing 150
CCDC150P1	1.66452	3.17008	0.61611	23.0884	7.27638	24	7		coiled-coil domain containing 150 pseudogene 1
CCDC153	-0.788541	0.578929	0.979903	4.81008	8.31586	5	8	hsa:283152	coiled-coil domain containing 153
CCDC154	-0.498642	0.707773	0.944979	37.5187	53.0136	39	51	hsa:645811	coiled-coil domain containing 154
CCDC157	-0.575509	0.67105	0.942302	27.8985	41.5793	29	40	hsa:550631	coiled-coil domain containing 157
CCDC159	0.0205746	1.01436	0.978727	186.631	183.988	194	177	hsa:126075	coiled-coil domain containing 159
CCDC162P	-1.5094	0.351258	0.49871	10.5822	30.145	11	29	hsa:221262	coiled-coil domain containing 162, pseudogene
CCDC163P	0.0195041	1.01361	0.979033	22.1264	21.8291	23	21	hsa:126661	coiled-coil domain containing 163, pseudogene
CCDC167	-0.011467	0.992083	0.981402	272.251	274.423	283	264	hsa:154467	coiled-coil domain containing 167
CCDC168	-0.811365	0.569842	0.968057	7.69614	13.5133	8	13	hsa:643677	coiled-coil domain containing 168
CCDC169-SOHLH2	0.313117	1.24239	0.960706	94.2777	75.8822	98	73	hsa:100526761	CCDC169-SOHLH2 readthrough
CCDC17	-2.42959	0.185618	0.514742	2.88605	15.5922	3	15	hsa:149483	coiled-coil domain containing 17
CCDC171	0.347514	1.27237	0.975317	21.1644	16.6317	22	16	hsa:203238	coiled-coil domain containing 171
CCDC174	-0.0379998	0.974004	0.981236	270.327	277.542	281	267	hsa:51244	coiled-coil domain containing 174
CCDC18	0.293229	1.22538	0.96176	137.568	112.264	143	108	hsa:343099	coiled-coil domain containing 18
CCDC180	-0.469219	0.722356	0.934867	61.5691	85.2376	64	82	hsa:100499483	coiled-coil domain containing 180
CCDC183	-1.11159	0.462783	0.089624	55.797	120.58	58	116	hsa:84960	coiled-coil domain containing 183
CCDC183-AS1	-0.141464	0.906598	0.973149	92.3536	101.869	96	98	hsa:100131193	CCDC183 antisense RNA 1
CCDC186	-0.778469	0.582985	0.304294	307.845	528.057	320	508	hsa:55088	coiled-coil domain containing 186
CCDC187	-0.175823	0.885262	0.973169	42.3287	47.8162	44	46	hsa:399693	uncharacterized MGC50722
CCDC189	-0.531572	0.6918	0.906283	71.1893	102.909	74	99
CCDC18-AS1	-0.952973	0.516567	0.110502	115.442	223.489	120	215
CCDC190	0.472746	1.38775	0.980211	11.5442	8.31586	12	8
CCDC191	-0.692917	0.618602	0.664265	124.1	200.62	129	193
CCDC192	-0.111509	0.92562	0.987954	4.81008	5.19741	5	5
CCDC22	0.0379604	1.02666	0.983909	400.199	389.806	416	375	hsa:28952	coiled-coil domain containing 22
CCDC24	-0.399487	0.758128	0.947176	74.0753	97.7114	77	94	hsa:149473	coiled-coil domain containing 24
CCDC25	-0.069204	0.953164	0.979745	231.846	243.239	241	234	hsa:55246	coiled-coil domain containing 25
CCDC28A	-0.460783	0.726592	0.914405	172.201	237.002	179	228	hsa:25901	coiled-coil domain containing 28A
CCDC28B	-0.863449	0.549637	0.894909	18.2783	33.2634	19	32	hsa:79140	coiled-coil domain containing 28B
CCDC33	0.681469	1.60377	0.953195	25.0124	15.5922	26	15	hsa:80125	coiled-coil domain containing 33
CCDC34	0.0511737	1.03611	0.984876	468.502	452.175	487	435	hsa:91057	coiled-coil domain containing 34
CCDC40	-0.83799	0.559422	0.204509	208.758	373.174	217	359	hsa:55036	coiled-coil domain containing 40
CCDC43	0.11454	1.08263	0.979851	298.225	275.463	310	265	hsa:124808	coiled-coil domain containing 43
CCDC47	0.395525	1.31542	0.977926	3433.44	2610.14	3569	2511	hsa:57003	coiled-coil domain containing 47
CCDC50	0.0729347	1.05185	0.989839	1040.9	989.588	1082	952	hsa:152137	coiled-coil domain containing 50
CCDC51	0.638274	1.55647	0.693922	498.325	320.161	518	308	hsa:79714	coiled-coil domain containing 51
CCDC53	0.302369	1.23317	0.968323	497.363	403.319	517	388	hsa:51019	coiled-coil domain containing 53
CCDC57	-0.443895	0.735147	0.95316	1296.8	1764	1348	1697	hsa:284001	coiled-coil domain containing 57
CCDC58	0.577326	1.49208	0.804832	531.995	356.543	553	343	hsa:131076	coiled-coil domain containing 58
CCDC59	0.372882	1.29494	0.957987	687.842	531.176	715	511	hsa:29080	coiled-coil domain containing 59
CCDC6	-0.0400933	0.972592	0.990771	1112.09	1143.43	1156	1100	hsa:8030	coiled-coil domain containing 6
CCDC61	-0.429563	0.742487	0.930205	136.606	183.988	142	177	hsa:729440	coiled-coil domain containing 61
CCDC66	-0.136815	0.909525	0.975546	164.505	180.87	171	174	hsa:285331	coiled-coil domain containing 66
CCDC68	-1.07511	0.474636	0.0589708	76.9614	162.159	80	156	hsa:80323	coiled-coil domain containing 68
CCDC69	-0.52663	0.694174	0.945955	31.7466	45.7372	33	44	hsa:26112	coiled-coil domain containing 69
CCDC7	-1.33262	0.397047	0.920433	5.7721	14.5528	6	14	hsa:79741	coiled-coil domain containing 7
CCDC71	0.172052	1.12666	0.973893	188.555	167.357	196	161	hsa:64925	coiled-coil domain containing 71
CCDC71L	0.229983	1.17282	0.975179	405.971	346.148	422	333	hsa:168455	coiled-coil domain containing 71-like
CCDC73	2.34214	5.07054	0.849472	10.5822	2.07897	11	2	hsa:493860	coiled-coil domain containing 73
CCDC74A	-0.601831	0.658917	0.810166	126.024	191.265	131	184	hsa:90557	coiled-coil domain containing 74A
CCDC74B	-1.39917	0.379147	0.000975746	65.4172	172.554	68	166	hsa:91409	coiled-coil domain containing 74B
CCDC77	-0.0719841	0.951329	0.985784	531.033	558.202	552	537	hsa:84318	coiled-coil domain containing 77
CCDC78	-0.343855	0.787933	0.958859	60.6071	76.9217	63	74	hsa:124093	coiled-coil domain containing 78
CCDC8	-1.69325	0.309231	0.94199	2.88605	9.35534	3	9	hsa:83987	coiled-coil domain containing 8
CCDC80	-0.180253	0.882548	0.973789	177.973	201.66	185	194	hsa:151887	coiled-coil domain containing 80
CCDC82	-0.666222	0.630155	0.617877	353.06	560.281	367	539	hsa:79780	coiled-coil domain containing 82
CCDC84	-0.374081	0.771597	0.986475	4.81008	6.2369	5	6	hsa:338657	coiled-coil domain containing 84
CCDC85B	0.281988	1.21587	0.96981	430.984	354.464	448	341	hsa:11007	coiled-coil domain containing 85B
CCDC85C	0.117826	1.0851	0.985279	614.729	566.518	639	545	hsa:317762	coiled-coil domain containing 85C
CCDC86	1.06983	2.09918	0.00424314	1016.85	484.399	1057	466	hsa:79080	coiled-coil domain containing 86
CCDC87	2.34214	5.07054	0.849472	10.5822	2.07897	11	2	hsa:55231	coiled-coil domain containing 87
CCDC88A	-0.147669	0.902708	0.989515	1182.32	1309.75	1229	1260	hsa:55704	coiled-coil domain containing 88A
CCDC88B	-0.558442	0.679035	0.85414	129.872	191.265	135	184	hsa:283234	coiled-coil domain containing 88B
CCDC88C	0.103365	1.07428	0.979904	284.757	265.068	296	255	hsa:440193	coiled-coil domain containing 88C
CCDC89	0.472585	1.38759	0.9833	8.65815	6.2369	9	6	hsa:220388	coiled-coil domain containing 89
CCDC9	0.111084	1.08004	0.984587	544.502	504.149	566	485	hsa:26093	coiled-coil domain containing 9
CCDC90B	-0.303118	0.810499	0.964378	278.023	343.029	289	330	hsa:60492	coiled-coil domain containing 90B
CCDC91	-0.353984	0.78242	0.959325	426.174	544.689	443	524	hsa:55297	coiled-coil domain containing 91
[truncated: 14,648 more rows]
